# Supplementary material for: Identification of tumor microenvironment-related signature for predicting prognosis and immunotherapy response in patients with bladder cancer
Source: Front Genet. 2022 Sep 6;13:923768. doi: 10.3389/fgene.2022.923768 (PMC9485450; doi:10.3389/fgene.2022.923768)
Supplement: Supplementary file 1 [file Table2.xlsx]

## Sheet: Sheet1
Supplementary Table 2. 1018 differentially expressed TME-related genes in the TCGA-BLCA cohort.
	gene	logFC	P-Value	FDR
1	MIEN1	1.46856	6.78461e-08	3.41237e-07
2	SRMS	1.06801	0.00621234	0.0101708
3	PPP1R16B	-1.18271	0.000123649	0.000286829
4	PPP1R16A	1.32768	5.85965e-08	2.98579e-07
5	MICB	2.01067	4.07602e-06	1.29718e-05
6	PPP1R14B	1.46457	8.59104e-10	1.37507e-08
7	CARD9	1.88656	1.67938e-05	4.69158e-05
8	ZP3	1.42452	1.6097e-05	4.52013e-05
9	SRCIN1	1.45268	0.00331439	0.0058334
10	PPM1N	1.88279	0.00928528	0.014655
11	ZNF92	1.43496	1.75169e-08	1.12149e-07
12	PPM1L	-1.78294	1.81993e-06	6.24469e-06
13	DONSON	1.63148	3.38916e-10	8.9533e-09
14	ZNF91	1.0146	0.0290156	0.0409075
15	ZNF90	1.05915	0.0281978	0.0399824
16	MFSD3	1.52452	4.36209e-08	2.33647e-07
17	CAPN12	1.44449	0.000164252	0.000372442
18	CAPG	1.08495	0.000212406	0.000473735
19	ZNF707	1.08083	3.56959e-09	3.38427e-08
20	MFAP5	-2.28437	7.68909e-07	2.87435e-06
21	SPP1	4.5565	3.41614e-08	1.90478e-07
22	MFAP4	-3.0018	1.29513e-11	2.71081e-09
23	ZNF695	2.68231	3.82283e-10	9.23492e-09
24	DNMT3B	2.32753	1.5538e-08	1.02868e-07
25	CAMK2N2	2.74021	1.17046e-06	4.22388e-06
26	ZNF692	1.3303	4.87455e-07	1.9363e-06
27	SPON1	-2.20581	1.57873e-09	1.96151e-08
28	MEX3A	2.6243	1.82955e-08	1.15772e-07
29	CALR	1.23244	7.49258e-11	4.33772e-09
30	ZNF681	1.45629	4.31361e-05	0.000109184
31	DNMT1	1.26712	4.22564e-08	2.28588e-07
32	METTL27	1.3563	0.0050496	0.00848145
33	CALHM3	4.21171	0.00612002	0.0100438
34	METTL26	1.03439	3.3085e-08	1.85617e-07
35	CALD1	-2.80404	2.14373e-05	5.82144e-05
36	ZNF600	1.27593	2.83449e-06	9.34868e-06
37	HILPDA	1.92961	1.57948e-07	7.08033e-07
38	DNASE1L2	2.21321	7.6887e-08	3.77634e-07
39	PPAT	1.10194	2.29674e-08	1.38568e-07
40	MEST	2.6225	2.40279e-06	8.05171e-06
41	HIC2	2.01398	0.000566996	0.00116613
42	HIC1	-1.24736	2.5036e-08	1.49392e-07
43	CACYBP	1.07163	3.04016e-10	8.35584e-09
44	ZNF521	-1.18902	3.04941e-06	9.97289e-06
45	SPDYC	6.03156	1.31267e-05	3.75976e-05
46	MELTF	2.69522	0.00111631	0.00215271
47	MELK	2.56301	1.28023e-09	1.71601e-08
48	ZNF488	2.73136	3.40738e-05	8.78813e-05
49	HGH1	1.51958	5.08004e-11	3.72724e-09
50	SPC25	1.99465	9.90289e-09	7.16643e-08
51	HESX1	1.11465	3.2976e-05	8.53735e-05
52	ZNF468	1.23637	1.26245e-06	4.51398e-06
53	SPC24	2.02171	3.33401e-09	3.2056e-08
54	CABP4	2.07585	0.000249728	0.00054711
55	MEF2C	-1.64457	3.73556e-09	3.48098e-08
56	HES6	2.43172	5.14898e-05	0.000128536
57	DNA2	1.8497	2.75959e-10	8.0424e-09
58	HES4	1.23569	0.000736322	0.00146994
59	CA9	3.6825	2.42955e-05	6.50669e-05
60	SPAG4	1.77171	2.61009e-06	8.66103e-06
61	DMRTA2	3.76732	3.34187e-05	8.63554e-05
62	ZNF432	1.80482	2.1799e-05	5.89613e-05
63	DMRT2	3.49121	0.00563405	0.00937981
64	SP6	1.44721	0.00360597	0.00628965
65	POLR2H	1.21319	2.27224e-10	7.63229e-09
66	HEPHL1	3.83212	0.0270657	0.0384976
67	POLQ	2.58004	1.1573e-10	5.52457e-09
68	C9orf116	1.40357	5.8297e-06	1.79848e-05
69	SOX9	1.66181	0.00459908	0.00781643
70	HENMT1	1.13083	1.16328e-05	3.3566e-05
71	DMBX1	2.93521	5.94001e-05	0.000146374
72	SOX7	-1.17304	2.51168e-05	6.68717e-05
73	POLE2	1.83951	1.09964e-09	1.55033e-08
74	HELLS	1.81008	6.02217e-10	1.17887e-08
75	DLX6	2.86034	1.4773e-05	4.18634e-05
76	C7orf61	1.79183	1.73933e-07	7.74586e-07
77	POLD1	1.54565	1.67428e-10	6.47439e-09
78	MDK	1.60475	1.1937e-05	3.4371e-05
79	DLX5	1.62359	0.0105202	0.01632
80	C6orf52	1.64056	1.42896e-05	4.07141e-05
81	POLA2	1.2089	2.74577e-09	2.80873e-08
82	DLX4	2.78719	5.10788e-05	0.000127627
83	C6orf223	3.98974	5.62561e-06	1.73749e-05
84	C5orf34	1.18449	2.56259e-06	8.5242e-06
85	SOX17	-2.69792	1.30935e-10	5.65514e-09
86	MCM8	1.24961	2.36548e-07	1.01682e-06
87	PODXL2	2.18832	5.98697e-06	1.84074e-05
88	MCM7	1.18426	9.90289e-09	7.16643e-08
89	HCN3	1.70203	7.84498e-09	6.09891e-08
90	DLGAP5	2.23196	5.80165e-09	4.96424e-08
91	MCM6	1.15928	6.40161e-07	2.45335e-06
92	C3orf18	-1.3438	0.000130427	0.000301266
93	PODN	-2.20173	3.72006e-08	2.04491e-07
94	MCM5	1.14922	4.50281e-08	2.393e-07
95	MCM4	1.64864	2.28521e-09	2.44805e-08
96	DLC1	-1.40317	1.54768e-07	6.96072e-07
97	C3	-1.46645	7.14403e-06	2.15748e-05
98	ZNF205	1.03385	1.62311e-08	1.06421e-07
99	POC1A	1.4928	2.17598e-08	1.32754e-07
100	MCM3	1.11258	7.00046e-08	3.50797e-07
101	HCAR1	1.91511	0.000190035	0.00042805
102	SORBS2	-3.28558	3.59963e-10	9.23492e-09
103	MCM2	2.02346	1.38913e-09	1.826e-08
104	HBEGF	-2.68568	1.47853e-05	4.18634e-05
105	C21orf58	2.65855	4.78979e-12	1.93403e-09
106	ZNF117	2.01036	0.000175058	0.000395624
107	MCM10	2.24275	6.13621e-09	5.16923e-08
108	DIRAS1	-1.42384	3.31983e-07	1.37702e-06
109	HAVCR1	7.49667	0.000870274	0.00171595
110	DIPK2B	-1.1392	2.94702e-07	1.23557e-06
111	HAUS8	1.03967	1.0013e-08	7.22688e-08
112	C1R	-1.00678	4.04305e-05	0.000102911
113	DIAPH3	1.30006	7.54367e-07	2.83122e-06
114	C1QTNF6	2.60377	7.02713e-10	1.26628e-08
115	ZIC2	2.57389	7.04474e-05	0.000171303
116	PNKP	1.08359	2.64195e-08	1.5493e-07
117	MBOAT7	1.2211	5.588e-07	2.17836e-06
118	HASPIN	2.06373	1.93161e-08	1.20826e-07
119	C1QTNF12	2.1592	2.34997e-05	6.30599e-05
120	ZGRF1	1.61857	1.08683e-09	1.54024e-08
121	DHRS11	1.14364	2.51168e-05	6.68717e-05
122	ZGLP1	1.32712	1.33455e-05	3.81842e-05
123	HAGHL	1.19071	2.61457e-07	1.10987e-06
124	MATN2	-2.07732	1.71582e-10	6.47439e-09
125	PMEL	1.43914	0.000333807	0.000715752
126	MASTL	1.12184	7.45231e-08	3.68017e-07
127	ZFP69B	1.42667	8.53027e-08	4.10812e-07
128	MAST1	2.38749	1.02477e-06	3.73279e-06
129	SNRPA1	1.03327	1.47238e-09	1.88092e-08
130	ZEB2	-1.6878	1.69542e-08	1.09578e-07
131	PLXNA3	1.18042	1.07074e-07	5.06693e-07
132	MARCKSL1	1.46085	2.96705e-06	9.72691e-06
133	DGCR6	1.27306	0.0179324	0.0263183
134	C1orf159	1.33096	4.55069e-08	2.41373e-07
135	ZEB1	-2.54741	2.01391e-07	8.79592e-07
136	C1orf112	1.72943	5.24361e-09	4.64751e-08
137	SNORC	1.34468	0.000133437	0.000307437
138	PLXNA1	1.53195	4.91727e-10	1.0878e-08
139	GZMM	-1.2878	0.00954215	0.0150082
140	ZDHHC23	1.55401	1.31464e-07	6.03229e-07
141	MAPK8IP2	2.37849	0.000288915	0.000624911
142	C19orf57	1.10083	0.00831841	0.0132909
143	DEPDC1B	2.36125	6.94434e-10	1.2597e-08
144	DEPDC1	2.14136	9.57964e-09	7.06401e-08
145	C19orf48	1.54125	2.50436e-10	7.92369e-09
146	MAPK15	2.9245	1.19274e-07	5.56683e-07
147	SMYD2	1.2105	2.36541e-09	2.51417e-08
148	SMPDL3B	1.8453	3.92982e-05	0.000100404
149	PLK4	1.96653	4.01111e-10	9.24935e-09
150	C12orf75	1.81545	0.00187433	0.00345766
151	PLK1	2.38307	6.1671e-10	1.19012e-08
152	GTSE1	2.59131	5.83331e-11	3.77915e-09
153	C11orf80	1.23565	1.48159e-06	5.21529e-06
154	MAOB	-2.93111	7.54445e-10	1.30557e-08
155	MANEAL	1.5754	5.35915e-05	0.000132686
156	C11orf45	1.08901	0.000591068	0.00120834
157	PLEKHG4	1.87685	0.0120902	0.0185234
158	YJEFN3	1.47166	0.00153716	0.00288655
159	MALL	-1.3594	0.0259877	0.0370805
160	YIF1B	1.25155	1.5538e-08	1.02868e-07
161	SMC4	1.28896	5.1466e-06	1.60595e-05
162	PLEKHF1	1.23657	0.00778249	0.0125007
163	BUB1B	2.26244	9.00568e-10	1.37665e-08
164	YEATS4	1.44534	3.80004e-08	2.08047e-07
165	DDX39A	1.20968	1.47238e-09	1.88092e-08
166	BUB1	1.9604	4.73793e-09	4.24076e-08
167	SMC1B	2.94118	8.22068e-06	2.434e-05
168	MAGOHB	1.04338	8.69292e-10	1.3752e-08
169	DDX11	1.42418	7.67224e-09	6.01619e-08
170	PLEK2	1.2233	0.00297107	0.00527695
171	DDIAS	1.89597	3.22197e-09	3.15359e-08
172	DCUN1D5	1.15988	9.86454e-07	3.60288e-06
173	BST2	1.13822	0.017131	0.0252237
174	XRCC3	1.26778	1.71398e-08	1.09994e-07
175	MAGEC2	5.41534	0.0214268	0.031045
176	XRCC2	2.5513	3.65775e-11	3.52009e-09
177	SLFN13	1.82862	0.00703652	0.0114034
178	GRIN2D	3.66155	9.26666e-09	6.88923e-08
179	DCST2	1.28412	0.000377015	0.000802078
180	MAGEA6	2.77347	0.00594318	0.00979491
181	XPOT	1.04377	5.00438e-08	2.60362e-07
182	PLCB4	-2.69195	6.54447e-10	1.23663e-08
183	MAGEA3	2.72637	0.0100533	0.0156853
184	DCN	-2.46075	9.43982e-10	1.40359e-08
185	GREM2	-2.94524	2.62081e-11	3.24874e-09
186	BRMS1	1.01294	1.53693e-08	1.025e-07
187	MAGEA12	2.51105	0.0341583	0.0475421
188	PLAU	2.25494	9.78563e-06	2.87235e-05
189	MAGEA11	4.68764	0.00248416	0.0044705
190	GRB7	1.78002	8.04281e-06	2.38653e-05
191	BRIP1	2.2492	9.11235e-10	1.38518e-08
192	MAGEA10	2.33915	0.0279532	0.0396562
193	PLAG1	1.21139	0.00541326	0.00903649
194	XCL1	1.72978	0.00134142	0.00254547
195	PLAC9	-2.8831	8.54034e-12	2.44846e-09
196	MAD2L2	1.19945	1.54768e-07	6.96072e-07
197	PLA2G7	1.32223	0.00107998	0.00208709
198	MAD2L1	1.94747	3.11359e-09	3.0696e-08
199	GPT2	1.23272	1.36924e-05	3.90944e-05
200	BRCA2	1.96361	8.86477e-09	6.68173e-08
201	WRAP73	1.11511	1.55546e-10	6.31703e-09
202	MACC1	1.12304	0.0310036	0.0435299
203	BRCA1	1.63866	6.34587e-09	5.28046e-08
204	GPRIN1	2.90599	2.03656e-09	2.28044e-08
205	DBNDD1	1.82957	6.04029e-06	1.85504e-05
206	DBF4	1.47149	3.19071e-10	8.59596e-09
207	GPR89B	1.04651	1.16253e-07	5.43513e-07
208	LYVE1	-2.39121	2.42039e-09	2.55267e-08
209	BPGM	1.57924	0.000104447	0.000246701
210	SLC52A2	1.48184	8.69292e-10	1.3752e-08
211	PKMYT1	1.93211	2.56334e-09	2.66216e-08
212	LYPD6B	1.02326	0.00233583	0.00423438
213	BORA	1.77304	6.86251e-10	1.2597e-08
214	BOP1	1.35478	3.30837e-10	8.82557e-09
215	SLC45A3	1.31498	0.000507195	0.00105189
216	LYG1	1.33499	2.47029e-05	6.58986e-05
217	PJA2	-1.5616	1.97397e-08	1.2291e-07
218	GPR19	2.3442	7.33676e-08	3.6553e-07
219	DACH1	-1.49393	4.82709e-07	1.92025e-06
220	GPR183	-1.42333	2.43769e-07	1.04128e-06
221	WDR76	1.35413	1.45403e-06	5.14488e-06
222	SLC38A1	1.01904	4.38033e-06	1.38753e-05
223	BLOC1S3	1.26362	7.63421e-10	1.30557e-08
224	WDR66	3.17915	5.32234e-07	2.08376e-06
225	PIP5KL1	1.3914	0.000462993	0.000965368
226	LTO1	1.45068	2.00468e-05	5.4932e-05
227	BLM	1.95699	2.47413e-10	7.92369e-09
228	BLK	-1.58141	0.013402	0.0202705
229	WDR34	1.48952	3.20415e-08	1.81636e-07
230	PIMREG	2.38355	6.27522e-09	5.27002e-08
231	WDHD1	1.74873	1.83545e-09	2.12522e-08
232	SLC31A2	1.02941	0.0083184	0.0132909
233	BIRC5	2.0908	8.67023e-09	6.55325e-08
234	PILRB	1.9481	1.48159e-06	5.21529e-06
235	SLC2A6	1.58712	6.7476e-05	0.000164814
236	CYP27B1	2.51602	1.21593e-10	5.53764e-09
237	LSM4	1.0262	1.11813e-08	7.84136e-08
238	CYP27A1	-1.13981	6.4639e-07	2.47026e-06
239	GPM6B	-1.50134	7.63421e-10	1.30557e-08
240	CYP1B1	-1.29711	5.52694e-06	1.7109e-05
241	SLC29A2	1.92858	1.10431e-07	5.19866e-07
242	PIGU	1.09176	1.5538e-08	1.02868e-07
243	LRRN4CL	-2.58753	4.15145e-11	3.57061e-09
244	GPC2	3.20455	8.09891e-08	3.9212e-07
245	CYBRD1	-2.03265	1.4712e-08	9.95804e-08
246	SLC26A6	1.97608	4.04776e-11	3.57061e-09
247	PIF1	2.10319	3.82286e-10	9.23492e-09
248	PI3	1.28251	0.00421004	0.00722746
249	LRRC45	1.5586	5.67423e-10	1.16087e-08
250	BCL2L12	1.48622	8.29233e-10	1.37507e-08
251	GOLM1	1.0499	5.02665e-05	0.000125828
252	CXCR2	-2.24148	0.000521568	0.00108005
253	LRRC4	-1.44381	3.24397e-05	8.43061e-05
254	GOLGA8B	1.20503	0.00064209	0.00129705
255	BCL2L1	1.02451	5.32234e-07	2.08376e-06
256	SLC25A35	1.03536	0.00576722	0.00953957
257	GOLGA8A	1.41116	0.00052522	0.00108596
258	CXCL9	2.45705	0.0261134	0.0372208
259	VLDLR	-1.00597	0.00918427	0.0145209
260	PHLDA1	-1.40441	0.0159467	0.0236464
261	CXCL5	3.86496	0.00183709	0.00339587
262	BCL2	-1.36814	5.60704e-10	1.15581e-08
263	SLC24A3	-2.09226	2.19073e-10	7.45122e-09
264	LRP8	1.996	6.30572e-08	3.20708e-07
265	GNG7	-2.58028	5.25373e-12	1.93403e-09
266	GNG11	-1.61189	1.4054e-09	1.82971e-08
267	SLC22A15	1.04188	0.000566996	0.00116613
268	CXCL12	-1.78494	2.06019e-09	2.28807e-08
269	VGLL1	1.81982	0.00029101	0.000628461
270	CXCL11	3.33237	0.000387915	0.000823335
271	PGP	1.05216	1.94466e-09	2.22328e-08
272	CXCL10	2.90117	0.00173648	0.00322302
273	BBC3	1.22349	2.23187e-06	7.58167e-06
274	SLC17A9	1.39976	0.00272684	0.00488139
275	PGGHG	1.0666	0.000820789	0.00162427
276	VCX	3.61491	0.00466298	0.00790527
277	SLC16A8	1.05946	0.0284004	0.0401859
278	PGF	1.55834	0.000570944	0.00117071
279	CTU1	1.37623	7.5032e-09	5.93495e-08
280	BARX1	5.71989	1.25319e-06	4.48677e-06
281	SLC16A7	-1.01702	3.1282e-07	1.3055e-06
282	LRFN4	1.09765	0.00347826	0.0060864
283	LRFN1	1.50505	0.00158746	0.00296871
284	SLC16A3	1.30656	0.000132427	0.000305367
285	CTSV	2.76664	1.78634e-06	6.1527e-06
286	PFKFB4	2.51621	4.66479e-12	1.93403e-09
287	PFDN2	1.27817	8.20187e-09	6.32218e-08
288	LPAR2	1.0477	6.58955e-05	0.000161243
289	CTSG	-2.73103	5.22141e-09	4.64296e-08
290	LPAR1	-1.40167	8.39076e-10	1.37507e-08
291	SLC12A8	2.23619	6.34587e-09	5.28046e-08
292	B4GALT3	1.28569	3.103e-08	1.7738e-07
293	GLDC	1.48696	0.00607219	0.00998335
294	B3GNT4	2.33432	4.36209e-08	2.33647e-07
295	PECAM1	-1.05426	1.98792e-05	5.45825e-05
296	LMNB2	1.30833	2.15258e-08	1.31622e-07
297	SLC11A1	1.10777	0.00272684	0.00488139
298	LMNB1	1.80573	4.23168e-09	3.86389e-08
299	GJB7	2.35288	2.25426e-06	7.64819e-06
300	SLAMF9	2.27154	0.0050302	0.00846979
301	PDXK	1.27446	4.63218e-09	4.17356e-08
302	USP18	1.68105	4.41986e-06	1.39195e-05
303	SLAMF8	1.56534	0.0140101	0.0210849
304	PDRG1	1.22104	1.71227e-09	2.03454e-08
305	AURKB	2.31399	9.32941e-10	1.4025e-08
306	SKP2	1.96387	9.49199e-11	4.87315e-09
307	GINS4	1.71615	1.38356e-07	6.3378e-07
308	AURKA	2.53265	5.01648e-11	3.72724e-09
309	PDLIM4	-1.00457	8.00768e-06	2.3787e-05
310	GINS2	1.6756	6.5625e-09	5.35662e-08
311	AUNIP	2.181	1.03702e-09	1.49298e-08
312	LINGO1	1.40836	0.00022867	0.000507098
313	GINS1	2.17841	6.02217e-10	1.17887e-08
314	CST1	7.90238	2.15221e-09	2.35754e-08
315	LIN9	1.26125	1.60551e-08	1.05521e-07
316	UQCC3	1.11778	3.77822e-09	3.50871e-08
317	SKA3	2.30941	3.77716e-10	9.23492e-09
318	PDIA4	1.50436	1.86931e-10	6.78186e-09
319	CSRP1	-3.04997	1.50703e-09	1.88969e-08
320	SKA1	2.32914	6.94434e-10	1.2597e-08
321	CSPG4	-1.51766	0.000218776	0.000487544
322	UPK2	2.01953	0.0258	0.036832
323	SIX4	1.71872	1.48593e-07	6.73869e-07
324	SIX3	1.95431	0.0282875	0.0400887
325	PDGFRA	-1.8794	1.5165e-07	6.86589e-07
326	GGH	1.69867	3.52337e-07	1.45259e-06
327	SIX1	2.03602	7.83963e-07	2.91814e-06
328	GGCT	1.26542	4.84848e-08	2.53706e-07
329	PDF	1.12469	2.09675e-07	9.1284e-07
330	LIMK1	1.01655	1.89557e-07	8.35954e-07
331	GFRA3	-1.62875	9.43869e-10	1.40359e-08
332	PDE7B	-1.5912	3.06998e-08	1.75861e-07
333	LIME1	1.62644	2.32166e-08	1.39762e-07
334	CSF2	2.85304	0.00137411	0.00260011
335	ATP6V1B1	3.10265	0.00112371	0.00216545
336	PDE4B	-1.83914	9.79398e-09	7.13511e-08
337	SIK1	-1.46501	0.000723823	0.00144818
338	PDE2A	-2.42574	1.09404e-11	2.70626e-09
339	ULBP2	2.63976	1.50372e-08	1.00779e-07
340	PDCD5	1.05403	3.29625e-09	3.20325e-08
341	CSAG3	3.40002	0.00212333	0.00387497
342	UHRF1	2.57721	6.95151e-11	4.29888e-09
343	PDCD2L	1.13116	2.08383e-08	1.28574e-07
344	GEMIN6	1.04187	1.00113e-09	1.45672e-08
345	CSAG2	2.4944	0.00110034	0.00212494
346	CSAG1	2.9565	0.000740949	0.00147674
347	UCN	1.05327	0.0100205	0.0156431
348	LIG1	1.45178	1.55546e-10	6.31703e-09
349	CRYAB	-3.34771	1.69493e-10	6.47439e-09
350	PCP2	2.03843	0.000114539	0.000267291
351	CRY2	-1.47224	4.1407e-12	1.93403e-09
352	PCOLCE2	-3.50038	8.59104e-10	1.37507e-08
353	UBE2T	1.98711	4.80109e-10	1.07965e-08
354	SHOX2	2.47669	0.00687914	0.0111826
355	UBE2S	1.49789	6.13621e-09	5.16923e-08
356	SHE	-1.53258	4.23168e-09	3.86389e-08
357	PCNA	1.48482	9.68624e-09	7.08501e-08
358	CRISPLD2	-1.94169	6.34587e-09	5.28046e-08
359	SHCBP1	1.69027	1.30127e-07	5.98099e-07
360	PCLAF	2.08081	1.67303e-09	2.0143e-08
361	UBE2C	2.74215	5.61767e-11	3.77534e-09
362	PCGF2	1.25096	4.32852e-09	3.92597e-08
363	PCGF1	1.12771	3.75166e-11	3.52009e-09
364	SH3TC2	1.06343	0.00141316	0.00266474
365	ATAD5	1.88483	2.89656e-10	8.0424e-09
366	LDB2	-1.45343	2.1574e-09	2.35754e-08
367	ATAD3B	1.04676	4.37644e-07	1.76943e-06
368	CREM	-1.26439	4.33367e-07	1.75475e-06
369	ATAD2	1.6406	7.42005e-09	5.88628e-08
370	SH3D19	-1.29142	1.1434e-05	3.30627e-05
371	GATA3	1.03419	0.0050496	0.00848145
372	ASPSCR1	1.18378	2.2724e-07	9.83021e-07
373	CREB3L4	1.16241	1.81211e-05	5.02113e-05
374	ASPM	2.49011	1.65374e-09	2.00885e-08
375	TYMS	1.73543	1.08182e-07	5.11046e-07
376	GAS2L3	1.14122	2.05579e-05	5.62191e-05
377	TYMP	1.72546	0.000159988	0.000363379
378	SGPL1	1.00885	0.000238981	0.000527815
379	SGO2	1.5525	3.60314e-08	1.99677e-07
380	SGO1	2.47015	4.01111e-10	9.24935e-09
381	CPXM2	-2.6156	7.54367e-07	2.83122e-06
382	GALNT17	-3.18816	4.05885e-10	9.28078e-09
383	SGCB	-1.37734	6.13616e-05	0.000150963
384	GALNT14	1.88712	0.000159988	0.000363379
385	CPT1B	1.49386	1.08571e-05	3.1596e-05
386	ASF1B	2.23465	3.96322e-10	9.24935e-09
387	ASCL2	1.1861	0.0351692	0.0488491
388	TUBB3	2.53048	2.94007e-06	9.66175e-06
389	PCDH18	-1.76528	2.40279e-06	8.05171e-06
390	PBXIP1	-1.03367	2.11796e-07	9.20604e-07
391	LAMTOR2	1.05931	7.25642e-09	5.77331e-08
392	TUBB	1.03334	4.50281e-08	2.393e-07
393	ASB2	-3.18641	2.56592e-10	7.96632e-09
394	TUBA3E	3.8248	0.00822911	0.0131792
395	LAMP3	1.0274	0.0200312	0.0290847
396	CPNE1	1.03195	6.24839e-07	2.40139e-06
397	TTYH3	1.67048	2.03618e-10	7.10314e-09
398	PBK	1.8642	2.01391e-07	8.79592e-07
399	SETD7	-1.02725	5.27412e-05	0.000130819
400	GAD1	1.63558	0.0174831	0.0257006
401	TTK	2.48023	3.51395e-10	9.19372e-09
402	CPEB2	-1.50556	9.26666e-09	6.88923e-08
403	CPE	-1.00176	1.1434e-05	3.30627e-05
404	GABRD	1.79208	8.54699e-07	3.15127e-06
405	TSTA3	1.18767	3.80004e-08	2.08047e-07
406	SERPINF1	-1.046	7.27084e-06	2.18849e-05
407	PASK	1.0815	2.29455e-06	7.73664e-06
408	CPA3	-2.12154	3.27336e-08	1.84406e-07
409	TSSK6	1.14237	4.41961e-07	1.78159e-06
410	GABRA3	1.588	0.00384695	0.00667574
411	PARVA	-1.41259	3.32472e-05	8.5994e-05
412	LACTB2	1.025	3.62945e-07	1.4918e-06
413	TSPAN7	-1.29197	2.80934e-09	2.85232e-08
414	SERPINA1	2.85267	0.00107998	0.00208709
415	PARPBP	1.78276	3.33401e-09	3.2056e-08
416	PAQR6	1.5095	0.000308367	0.000664345
417	KRTCAP2	1.00651	2.64195e-08	1.5493e-07
418	PAQR4	2.28337	4.91727e-10	1.0878e-08
419	ARID5A	-1.78496	2.07266e-06	7.06731e-06
420	PANX2	1.50189	0.00399132	0.00690424
421	TSC22D3	-1.25597	1.6409e-08	1.07072e-07
422	PAMR1	-2.697	1.26179e-10	5.53764e-09
423	ARID3A	2.13103	0.000500148	0.00103886
424	TSC22D1	-1.44963	2.89656e-10	8.0424e-09
425	PAM	-1.03179	5.10085e-06	1.5935e-05
426	KREMEN2	2.47003	1.47926e-08	9.98777e-08
427	ARHGEF39	1.90023	2.30006e-10	7.63229e-09
428	TSACC	2.15979	1.11914e-09	1.55486e-08
429	FZD2	2.1236	8.98385e-08	4.29614e-07
430	TRPV6	1.52418	0.0353322	0.0490255
431	PALLD	-2.78206	8.53027e-08	4.10812e-07
432	FYN	-1.18765	2.44984e-05	6.54815e-05
433	ARHGEF15	-1.04975	5.38126e-06	1.6696e-05
434	KPNA2	1.69286	5.7369e-09	4.95559e-08
435	TRPS1	-1.17144	7.8686e-06	2.3425e-05
436	SEMA3A	-1.52928	2.1799e-05	5.89613e-05
437	PAFAH1B3	1.70496	8.02149e-09	6.21837e-08
438	KNTC1	1.88733	8.70109e-11	4.70038e-09
439	FXYD6	-3.0856	1.00113e-09	1.45672e-08
440	SEM1	1.05622	7.01754e-09	5.63266e-08
441	KNOP1	1.27408	3.73199e-10	9.23492e-09
442	COLEC12	-1.84172	2.81778e-08	1.64532e-07
443	KNL1	1.97486	1.80978e-08	1.15596e-07
444	SELP	-1.62142	5.80968e-07	2.24867e-06
445	PACSIN1	1.47277	0.00222897	0.00405416
446	TRPM2	1.52657	2.09054e-05	5.70549e-05
447	TROAP	2.80874	4.59284e-11	3.57061e-09
448	SELE	-2.36698	2.61807e-05	6.92973e-05
449	SEC61G	1.32483	1.08176e-08	7.64537e-08
450	PABPC1L	2.44527	1.45535e-09	1.87678e-08
451	COL6A2	-1.14107	5.38126e-06	1.6696e-05
452	ARHGAP11A	1.64568	1.27589e-08	8.78914e-08
453	TRIT1	1.14628	3.59375e-07	1.47936e-06
454	PABPC1	1.11931	0.000697185	0.00140003
455	ARHGAP10	-1.23541	7.91535e-07	2.9423e-06
456	TRIP13	2.27916	3.33401e-09	3.2056e-08
457	P4HB	1.08251	1.35712e-09	1.79259e-08
458	AQP9	1.44358	0.0194385	0.0283452
459	SCX	1.68513	7.47137e-07	2.81574e-06
460	COL4A4	-1.84715	1.46775e-06	5.18668e-06
461	P2RY14	-2.8198	7.90976e-10	1.32855e-08
462	KLRB1	-1.99994	0.00104474	0.00203198
463	TRIM59	1.41126	2.23322e-09	2.41135e-08
464	KLK2	6.52798	0.00573268	0.00949072
465	FSD1	2.88386	8.605e-05	0.000206657
466	COL2A1	6.65742	4.13045e-05	0.000104939
467	FSCN1	1.55104	9.59365e-05	0.000228584
468	APOLD1	-2.21069	3.86909e-10	9.23492e-09
469	P2RX1	-4.12681	1.50703e-09	1.88969e-08
470	FRY	-1.11255	6.42646e-06	1.96036e-05
471	TRIM24	1.25486	0.000191454	0.000430891
472	TRIM17	2.49012	4.60128e-05	0.000116034
473	KLHL35	2.23832	1.21124e-07	5.60507e-07
474	COL14A1	-2.6874	4.42219e-11	3.57061e-09
475	COL12A1	1.19587	0.0359909	0.0498377
476	APOC1	2.54147	2.90991e-08	1.68465e-07
477	FRMD3	-1.33623	1.3186e-08	9.06036e-08
478	APOBEC3A	-1.63068	0.0338878	0.0472381
479	SCG5	1.45615	0.000721412	0.00144442
480	KLHL17	1.48964	7.25642e-09	5.77331e-08
481	COA6	1.10122	2.06019e-09	2.28807e-08
482	APLN	2.43847	4.00317e-06	1.27698e-05
483	TREM2	2.08423	8.87718e-05	0.000212818
484	OSBPL10	-1.69956	2.34187e-07	1.00986e-06
485	KLF9	-2.40842	2.98487e-11	3.24874e-09
486	ORC6	2.20435	8.59104e-10	1.37507e-08
487	ORC1	2.27357	7.28131e-10	1.29493e-08
488	TRAIP	1.72085	7.45572e-10	1.30045e-08
489	SBK1	2.81443	1.26768e-05	3.63473e-05
490	FOXM1	2.3366	3.04333e-09	3.02222e-08
491	CNN1	-4.27519	5.68867e-11	3.77534e-09
492	KISS1	3.34301	0.00469236	0.00795014
493	CNIH2	2.4123	2.91783e-07	1.22522e-06
494	AP1S1	1.06298	7.29864e-08	3.64396e-07
495	SASS6	1.42984	2.59291e-09	2.67246e-08
496	OR2B6	4.36238	8.50719e-09	6.48405e-08
497	AOX1	-3.31663	2.69545e-11	3.24874e-09
498	TRAF2	1.10785	5.54684e-09	4.85304e-08
499	SARS2	1.10965	1.12725e-07	5.2975e-07
500	FOXH1	2.81587	7.66099e-06	2.29171e-05
501	CMTM1	1.43013	1.22717e-06	4.40518e-06
502	SAPCD2	2.64715	5.81099e-10	1.17124e-08
503	CMA1	-2.97338	5.79772e-09	4.96424e-08
504	TPX2	2.59469	2.59725e-10	7.96632e-09
505	SAMD10	1.13172	0.000209286	0.000467544
506	KIFC2	1.89245	1.48159e-06	5.21529e-06
507	SAMD1	1.05005	2.90739e-09	2.91919e-08
508	ONECUT2	2.52413	0.0020477	0.0037422
509	KIFC1	2.2596	5.88056e-10	1.17655e-08
510	ANO9	1.02214	0.000496659	0.0010324
511	TPSB2	-2.02446	3.04333e-09	3.02222e-08
512	OLR1	2.83843	0.0049622	0.00837083
513	CLSPN	2.0913	7.37508e-08	3.6553e-07
514	TPSAB1	-2.28254	3.65166e-09	3.43812e-08
515	KIF4A	2.48013	2.50436e-10	7.92369e-09
516	TPM2	-2.81762	2.77599e-07	1.1729e-06
517	SAC3D1	1.64877	6.1671e-10	1.19012e-08
518	OLFML3	-1.65282	6.71089e-09	5.43463e-08
519	KIF3C	1.34545	6.27875e-07	2.40966e-06
520	FOXD1	3.02091	0.0268675	0.0382556
521	ANLN	1.21012	9.75854e-08	4.65026e-07
522	TPM1	-3.10872	3.70187e-07	1.51927e-06
523	S1PR5	2.17703	4.41986e-06	1.39195e-05
524	KIF2C	2.49527	1.24632e-10	5.53764e-09
525	S1PR1	-1.69163	1.82955e-08	1.15772e-07
526	OIP5	2.16044	1.99009e-09	2.2469e-08
527	KIF26B	2.849	2.398e-08	1.44039e-07
528	FOSL1	-1.84723	0.00242468	0.00437504
529	S100B	-1.07266	4.54052e-06	1.42665e-05
530	KIF24	1.78419	8.29353e-09	6.37477e-08
531	FOSB	-3.67735	6.86513e-11	4.29888e-09
532	KIF23	2.09723	2.28521e-09	2.44805e-08
533	TP63	1.00265	0.0108654	0.0167982
534	S100A5	1.42294	0.0356602	0.0494302
535	CLN6	1.16231	2.94081e-09	2.94189e-08
536	KIF20A	2.24421	3.07827e-09	3.0458e-08
537	ODC1	-1.41048	1.79688e-05	4.9891e-05
538	FLVCR2	1.33712	1.06711e-05	3.11212e-05
539	KIF18B	3.05595	1.55221e-11	3.01682e-09
540	OCIAD2	1.28458	3.09727e-07	1.29657e-06
541	KIF18A	2.28089	1.4054e-09	1.82971e-08
542	OAS3	1.51665	1.65117e-05	4.62227e-05
543	KIF15	2.22669	1.67303e-09	2.0143e-08
544	OAS2	1.37522	0.00197174	0.00362263
545	KIF14	2.29038	5.67286e-09	4.93158e-08
546	FLAD1	1.20687	2.86171e-10	8.0424e-09
547	CLEC7A	1.32463	0.0290156	0.0409075
548	ANGPTL2	-1.29393	3.03765e-05	7.92468e-05
549	TOPBP1	1.16485	6.4895e-09	5.35662e-08
550	OAS1	1.1537	0.00103782	0.00202142
551	CLEC5A	2.29326	1.6097e-05	4.52013e-05
552	TOP2A	2.28849	3.14932e-09	3.09361e-08
553	RUNX2	1.07098	0.00596896	0.00982549
554	NXPH4	4.07266	2.03656e-09	2.28044e-08
555	KIF11	1.89129	5.86711e-09	4.98888e-08
556	TONSL	1.83907	1.24632e-10	5.53764e-09
557	ANAPC11	1.01254	1.36269e-08	9.2929e-08
558	NUSAP1	2.11809	3.69338e-09	3.4535e-08
559	RTKN2	1.75622	3.62428e-06	1.16156e-05
560	NUP85	1.11428	1.10144e-10	5.4491e-09
561	FGL2	-3.22028	8.79598e-10	1.37551e-08
562	KHDC4	1.36081	4.09035e-09	3.76008e-08
563	NUP210	1.82583	1.97129e-05	5.42353e-05
564	CLEC10A	-1.70139	5.38727e-08	2.77103e-07
565	NUP155	1.08221	5.21953e-07	2.05236e-06
566	CLDN9	4.21348	5.86724e-05	0.00014474
567	AMH	3.09889	3.55918e-06	1.14339e-05
568	RSAD2	2.30029	0.00250107	0.00449797
569	NUP107	1.40355	4.09035e-09	3.76008e-08
570	CLDN5	-2.39456	1.8568e-09	2.14083e-08
571	NUF2	2.74362	1.49918e-10	6.27581e-09
572	KDM6B	-1.1269	0.000249728	0.00054711
573	FGF7	-2.28523	1.79345e-09	2.10344e-08
574	RRM2	1.88018	9.75854e-08	4.65026e-07
575	NUDT8	1.01526	1.6891e-06	5.8623e-06
576	NUDT1	1.21128	4.68477e-09	4.20701e-08
577	KCP	1.70483	0.000244299	0.000536945
578	TNFRSF25	1.24683	3.3401e-06	1.08195e-05
579	CKS2	1.94196	5.09671e-10	1.10945e-08
580	ALKBH6	1.44749	1.22179e-09	1.64579e-08
581	CKS1B	1.57642	2.80933e-09	2.85232e-08
582	NTN1	-1.40139	3.27336e-08	1.84406e-07
583	FERMT1	1.2857	3.27068e-05	8.48381e-05
584	CKAP2L	2.43163	9.00568e-10	1.37665e-08
585	NT5DC3	-2.38501	0.0194385	0.0283452
586	FEN1	1.67016	8.57453e-09	6.51712e-08
587	CKAP2	1.41066	7.76909e-08	3.80896e-07
588	NT5DC2	1.30116	4.6874e-07	1.87565e-06
589	CITED4	1.32159	0.00198424	0.00364067
590	CIT	1.76462	1.99548e-08	1.23683e-07
591	TNFAIP6	-1.40515	0.00284656	0.00507236
592	ALDH1B1	-2.27791	0.000112797	0.000263905
593	TNFAIP3	-1.34196	0.000112797	0.000263905
594	KCNJ15	1.05532	0.0198319	0.0288416
595	CIP2A	1.86589	3.4108e-09	3.25642e-08
596	TNFAIP2	1.33101	0.00195932	0.00360223
597	FCRLB	3.1277	1.09513e-05	3.1836e-05
598	CHTF18	1.85743	1.78003e-10	6.54523e-09
599	AKT3	-1.56457	4.41986e-06	1.39195e-05
600	TMSB15A	2.61172	0.000761802	0.00151193
601	AKR1E2	1.21638	0.018299	0.0267697
602	KCNH2	-2.2558	7.01754e-09	5.63266e-08
603	TMPRSS3	2.55395	0.0139008	0.020932
604	ROMO1	1.06049	1.19888e-07	5.57633e-07
605	TMEM97	1.25341	0.0101847	0.015872
606	NRP2	-1.39012	0.00058294	0.00119262
607	KCNG1	3.01913	0.0012403	0.00236667
608	CHRNA5	1.32707	4.6874e-07	1.87565e-06
609	RNFT2	2.29264	4.31614e-08	2.32559e-07
610	FCN1	-1.49273	4.27887e-05	0.000108406
611	FCMR	-1.10764	0.00665044	0.0108488
612	CHRM3	-2.8738	0.000331388	0.000711125
613	AIM2	2.0069	0.018299	0.0267697
614	CHML	1.03835	0.000456521	0.000954066
615	RNF207	1.17959	8.80838e-05	0.000211355
616	FCGR3A	2.09214	0.00782594	0.0125631
617	CHIT1	3.68601	0.00254794	0.00457624
618	NR4A3	-3.64746	5.46579e-12	1.93403e-09
619	KBTBD11	-1.29848	2.70763e-06	8.94111e-06
620	NR4A2	-2.78154	1.69493e-10	6.47439e-09
621	CHI3L1	1.92907	0.00219435	0.00399654
622	FCGR1A	1.88691	0.00325477	0.00573961
623	CHEK2	1.03	1.83894e-07	8.16274e-07
624	AHNAK	-1.24497	5.21953e-07	2.05236e-06
625	TMEM270	1.02847	0.00406041	0.0070104
626	FCER2	-1.36566	1.71257e-06	5.9362e-06
627	CHEK1	1.6853	2.59291e-09	2.67246e-08
628	RNF128	1.10916	0.0157836	0.0234427
629	NR2C2AP	1.13894	2.13268e-09	2.34941e-08
630	KANK2	-2.51631	2.53069e-08	1.50679e-07
631	FCER1A	-2.07056	1.96574e-09	2.23798e-08
632	CHAF1B	1.88205	1.57873e-09	1.96151e-08
633	TMEM223	1.15888	1.48961e-09	1.88522e-08
634	FBXW9	1.1525	8.47985e-09	6.48137e-08
635	CHAF1A	1.22782	9.57964e-09	7.06401e-08
636	RNASEH2A	1.58742	1.73223e-09	2.0493e-08
637	FBXO5	1.27954	5.80968e-07	2.24867e-06
638	CHAD	1.36689	0.0195851	0.0285284
639	NPR1	-1.70225	9.16455e-09	6.85075e-08
640	CH25H	-2.93296	1.02367e-08	7.3108e-08
641	CGB5	8.17694	0.000129975	0.000300478
642	RNASE2	1.45483	0.0165263	0.0244259
643	FBXO41	1.57432	3.7386e-07	1.53204e-06
644	FBXO30	-1.15484	0.000101273	0.000239412
645	CFP	-1.74432	1.13889e-07	5.34299e-07
646	NPIPB15	2.31901	0.00198407	0.00364067
647	RMI2	1.64438	1.53201e-07	6.91311e-07
648	TMEM160	1.09719	5.61865e-08	2.87916e-07
649	FBXL8	1.24667	7.93234e-08	3.86116e-07
650	ITM2A	-1.89975	5.20953e-11	3.72724e-09
651	FBXL6	1.8081	2.69549e-11	3.24874e-09
652	ADRB2	-1.06654	1.50392e-05	4.25381e-05
653	RIPPLY3	2.20305	7.43218e-06	2.23211e-05
654	TMEM145	3.06306	3.17504e-07	1.32099e-06
655	TMEM132A	2.39359	3.19071e-10	8.59596e-09
656	FBN2	3.21885	0.000540068	0.00111497
657	CEP72	1.17833	3.48868e-07	1.44047e-06
658	TMEM119	-1.57748	3.85079e-05	9.85701e-05
659	RIBC2	1.97864	5.85965e-08	2.98579e-07
660	ITGB4	1.06384	0.000756647	0.0015028
661	FBN1	-1.39445	0.000721412	0.00144442
662	RHPN1	2.1384	1.52388e-06	5.35031e-06
663	FBLN5	-2.23744	9.00568e-10	1.37665e-08
664	CEP55	2.0518	3.29625e-09	3.20325e-08
665	CEP152	1.32721	1.69542e-08	1.09578e-07
666	ADGRE2	1.62867	0.000233772	0.000517992
667	RHOJ	-1.69195	6.02217e-10	1.17887e-08
668	CEP131	1.42613	2.53411e-09	2.64188e-08
669	TMC6	1.40899	1.84954e-08	1.16226e-07
670	RHOB	-1.92287	3.30459e-11	3.45838e-09
671	FASN	1.65026	1.01242e-08	7.28785e-08
672	CENPW	1.32463	6.31378e-06	1.93249e-05
673	ITGA9	-1.96419	7.6887e-08	3.77634e-07
674	CENPO	1.57264	1.99009e-09	2.2469e-08
675	RHEBL1	1.98305	1.95268e-08	1.21863e-07
676	CENPN	1.07726	7.14403e-06	2.15748e-05
677	RHBG	3.22198	0.000872146	0.0017172
678	CENPM	1.63246	7.75814e-09	6.06606e-08
679	RHBDD3	1.15801	2.23322e-09	2.41135e-08
680	FANCI	1.74978	8.79598e-10	1.37551e-08
681	CENPL	1.45341	3.4108e-09	3.25642e-08
682	ADCY9	-1.21041	7.8686e-06	2.3425e-05
683	TM4SF19	4.18978	1.66097e-07	7.40901e-07
684	FANCG	1.38615	2.42039e-09	2.55267e-08
685	CENPK	2.15918	1.34139e-09	1.78918e-08
686	ADCY4	-1.00619	7.93785e-06	2.36053e-05
687	FANCE	1.08791	2.88682e-06	9.50973e-06
688	CENPI	2.14129	1.75241e-09	2.0642e-08
689	RGS20	3.11493	1.06958e-06	3.87526e-06
690	ISL2	1.97426	2.58564e-08	1.5262e-07
691	FANCD2	1.83427	2.6935e-10	7.96632e-09
692	CENPH	1.58431	1.15238e-09	1.5757e-08
693	ADCK5	1.20262	5.33088e-08	2.75243e-07
694	RGS2	-2.60016	2.9471e-11	3.24874e-09
695	FANCB	2.12424	2.19073e-10	7.45122e-09
696	CENPF	1.96251	1.6409e-08	1.07072e-07
697	RGS17	1.0774	0.0215823	0.0312369
698	ISG15	2.51992	2.84817e-08	1.6595e-07
699	FANCA	2.24359	4.59284e-11	3.57061e-09
700	CENPE	2.0687	2.33838e-09	2.49518e-08
701	ADAT3	1.14558	1.52973e-05	4.32231e-05
702	CENPA	2.80137	1.18626e-10	5.53764e-09
703	TLR2	1.26254	0.00454541	0.00773971
704	ADARB1	-2.27769	0.000353528	0.000755656
705	CEMIP	1.91978	0.000428427	0.000900193
706	RGS1	-1.00236	4.56435e-05	0.00011521
707	FAM72D	2.85514	8.80998e-11	4.70038e-09
708	CELSR3	2.78449	1.34783e-08	9.2147e-08
709	FAM72B	2.73193	2.67722e-10	7.96632e-09
710	IRF9	1.14918	4.17625e-05	0.000106004
711	RGL3	1.40483	0.0119625	0.0183586
712	TLCD1	1.55229	2.01582e-06	6.89942e-06
713	NMB	1.58699	3.15942e-07	1.31651e-06
714	IRF7	1.20798	9.0163e-05	0.000215963
715	RGCC	-1.26683	2.16174e-05	5.86451e-05
716	IRF4	-1.21299	0.00161836	0.00302235
717	FAM71E1	1.18771	0.000361201	0.000770241
718	TK1	2.15428	1.83545e-09	2.12522e-08
719	TIPARP	-1.83896	1.61197e-06	5.62331e-06
720	RFC5	1.28735	6.94434e-10	1.2597e-08
721	IQGAP3	2.57093	2.32822e-10	7.63264e-09
722	ADAM8	1.55923	1.17333e-05	3.38204e-05
723	TINAGL1	1.8649	1.61197e-06	5.62331e-06
724	RFC4	1.61631	1.20759e-09	1.63475e-08
725	CDT1	2.23875	7.45572e-10	1.30045e-08
726	RFC3	1.37729	1.15065e-07	5.38886e-07
727	FAM43A	-1.68956	1.01698e-07	4.8293e-07
728	CDKN3	1.80881	6.92778e-08	3.47795e-07
729	ADAM33	-2.95274	2.49666e-11	3.24874e-09
730	CDKN2A	4.1909	0.00233583	0.00423438
731	TIMELESS	1.6497	4.41516e-10	1.00114e-08
732	FAM24B	1.60568	7.6902e-07	2.87435e-06
733	CDKAL1	1.04394	0.00211328	0.00385922
734	FAM234B	1.01859	0.00333448	0.00586118
735	ADAM12	1.50273	0.014231	0.0214055
736	INSYN1	-2.08916	7.84488e-09	6.09891e-08
737	TIGD3	1.41388	0.000371673	0.000791332
738	CDK5R1	1.18458	0.000878057	0.00172754
739	CDK5	1.19906	1.1126e-09	1.55486e-08
740	TICRR	2.07518	5.47497e-10	1.14595e-08
741	CDK2	1.20207	2.94126e-08	1.69919e-07
742	RELL2	1.78079	6.4895e-09	5.35662e-08
743	NHLRC1	1.03039	0.00116907	0.00224651
744	ACTL8	3.18534	0.00104455	0.00203198
745	FAM171A2	2.64786	2.56281e-07	1.0913e-06
746	ACTL6A	1.299	2.86171e-10	8.0424e-09
747	RECQL4	2.22316	9.37484e-11	4.87315e-09
748	CDK1	2.51004	5.34224e-11	3.72724e-09
749	NFE2L3	1.7206	1.29871e-06	4.63754e-06
750	INA	2.05267	0.00761085	0.0122612
751	CDIP1	-1.08981	4.74718e-08	2.50331e-07
752	ACTA2	-3.03638	7.72501e-10	1.30557e-08
753	FAM136A	1.02991	1.45535e-09	1.87678e-08
754	THEM6	1.14421	0.000566996	0.00116613
755	RDM1	3.04889	8.39052e-10	1.37507e-08
756	RCSD1	-1.2369	4.6417e-07	1.86284e-06
757	NFATC4	-1.37501	4.89992e-08	2.55906e-07
758	RCOR2	1.79132	0.00510863	0.00856051
759	THBS1	-2.36679	2.72873e-05	7.19465e-05
760	NFATC1	-1.40243	6.78422e-07	2.5746e-06
761	FAM111B	2.41163	5.67286e-09	4.93158e-08
762	CDH24	1.6231	4.13698e-08	2.24238e-07
763	ACP6	1.13209	0.000866315	0.00170939
764	RCC2	1.38879	1.74319e-11	3.16215e-09
765	FAM110B	-1.59165	6.50681e-08	3.2909e-07
766	ACP5	1.15022	0.011899	0.0182819
767	RCC1	1.59669	1.95714e-11	3.24874e-09
768	FADS1	1.20247	0.00748436	0.012086
769	IL6ST	-1.40992	1.02367e-08	7.3108e-08
770	FABP6	1.99204	0.00123201	0.0023545
771	CDCA8	2.50757	1.12903e-10	5.48587e-09
772	ACBD7	1.27827	0.0261118	0.0372208
773	CDCA7	2.01149	2.34187e-07	1.00986e-06
774	NETO2	1.37364	0.000637687	0.00128911
775	CDCA5	2.09207	8.11119e-09	6.27004e-08
776	ACAN	1.63417	0.00446596	0.00762829
777	TGFBR2	-1.18447	5.111e-08	2.65401e-07
778	RBMS3	-1.94361	1.13897e-09	1.56522e-08
779	IL4I1	1.21948	0.00566867	0.00940515
780	CDCA4	1.66238	5.28254e-10	1.14078e-08
781	TFRC	1.34532	8.47188e-05	0.00020382
782	CDCA3	2.3352	3.77716e-10	9.23492e-09
783	FAAP24	1.47577	7.72501e-10	1.30557e-08
784	CDCA2	2.2994	1.71227e-09	2.03454e-08
785	IL37	6.40652	6.57519e-09	5.35662e-08
786	CDC7	1.72943	1.04653e-08	7.43504e-08
787	ACACB	-2.47872	7.77834e-11	4.40935e-09
788	TFF2	2.73999	0.0269667	0.0383767
789	NEK2	2.47379	3.86909e-10	9.23492e-09
790	IL34	-1.10829	5.28619e-06	1.64762e-05
791	F8	-1.53765	2.43769e-07	1.04128e-06
792	CDC6	2.15261	8.29233e-10	1.37507e-08
793	NEIL3	2.35035	2.24767e-08	1.35909e-07
794	RBBP8NL	1.92681	2.1975e-05	5.93784e-05
795	CDC45	2.31064	5.34594e-10	1.14538e-08
796	CDC25C	2.34529	3.86909e-10	9.23492e-09
797	ABI3BP	-3.11832	8.27846e-11	4.59708e-09
798	CDC25B	1.30243	0.000257143	0.000561095
799	F12	1.08784	0.00060764	0.00123572
800	CDC25A	1.82124	1.08176e-08	7.64537e-08
801	ABHD3	1.07834	1.92439e-06	6.5948e-06
802	TEX45	2.21827	0.00756829	0.0122001
803	CDC20	2.56012	2.82727e-10	8.0424e-09
804	RASGRP2	-2.18357	2.84166e-09	2.87441e-08
805	EZH2	1.96198	1.81433e-09	2.1188e-08
806	TESMIN	2.12961	2.61457e-07	1.10987e-06
807	ABCC4	-1.17927	7.71317e-05	0.000186225
808	TERT	3.46439	6.55944e-09	5.35662e-08
809	NDC80	2.11369	4.27983e-09	3.89479e-08
810	ABCB9	1.29609	6.5625e-09	5.35662e-08
811	RAP1GAP	1.12878	0.00171443	0.00318862
812	CD79B	-1.39012	7.89658e-05	0.000190484
813	TEK	-1.17822	1.59696e-06	5.58525e-06
814	IL16	-1.24586	8.71233e-07	3.20788e-06
815	EXO5	1.01265	7.7646e-07	2.89815e-06
816	TEDC2	2.18431	1.93912e-10	6.94257e-09
817	RANBP1	1.24841	1.02492e-09	1.4834e-08
818	NCKAP1L	-1.3064	3.40738e-05	8.78813e-05
819	EXO1	2.39671	1.00113e-09	1.45672e-08
820	NCAPH	2.3361	8.49032e-10	1.37507e-08
821	CD69	-1.13127	4.08543e-07	1.65917e-06
822	NCAPG2	1.59845	1.82955e-08	1.15772e-07
823	ETV4	2.65073	1.11814e-08	7.84136e-08
824	TDRD5	2.22263	0.00105705	0.00205445
825	NCAPG	2.26746	1.65374e-09	2.00885e-08
826	NCAPD2	1.34301	2.03919e-08	1.26105e-07
827	IGSF8	1.20088	5.98148e-07	2.30207e-06
828	RADX	1.40689	0.00859855	0.0136903
829	RAD9A	1.24639	1.07074e-07	5.06693e-07
830	NCALD	-1.98768	7.67224e-09	6.01619e-08
831	RAD54L	2.46118	1.71582e-10	6.47439e-09
832	ESM1	4.52296	5.68623e-12	1.93403e-09
833	CD55	-1.79914	0.00118457	0.00227467
834	RAD54B	1.65508	2.65303e-09	2.72411e-08
835	ESCO2	1.74277	1.21124e-07	5.60507e-07
836	RAD51AP1	2.06414	6.5625e-09	5.35662e-08
837	TCF19	1.70161	6.37207e-08	3.23478e-07
838	RACGAP1	1.42589	9.85981e-08	4.6903e-07
839	IGFBP5	-1.50932	3.48978e-08	1.94186e-07
840	RAC3	2.86109	3.70442e-11	3.52009e-09
841	IGFBP3	1.53088	0.00352037	0.00615612
842	IGF2BP3	4.65709	0.000170978	0.000387047
843	ERCC6L	2.17143	3.48932e-09	3.31973e-08
844	RAB42	1.54309	0.000113666	0.000265482
845	IGF2BP1	4.79937	2.52502e-06	8.40952e-06
846	ERBB3	1.09345	0.0015471	0.00290121
847	NANOS3	1.08446	0.00333448	0.00586118
848	ERBB2	1.45854	0.00392071	0.00679074
849	RAB3B	1.57003	0.00130696	0.00248514
850	EPYC	5.82018	0.00510925	0.00856051
851	RAB30	-1.2247	3.27068e-05	8.48381e-05
852	EPOP	1.25963	0.000453317	0.000948097
853	CD34	-1.89554	7.28131e-10	1.29493e-08
854	EPHX4	1.21466	0.00557164	0.00928949
855	IFIT3	1.88787	0.00378289	0.00656875
856	CD302	-1.37303	4.41961e-07	1.78159e-06
857	IFIT2	1.61471	0.0150674	0.0225142
858	RAB11FIP4	1.28673	0.000268653	0.000584336
859	MZT2A	1.10395	4.09333e-08	2.22314e-07
860	MZT1	1.0183	4.00737e-08	2.18518e-07
861	IFIH1	1.12865	0.0223412	0.0321983
862	EPHB2	1.77427	1.98792e-05	5.45825e-05
863	TBC1D31	1.23037	1.63467e-09	2.00885e-08
864	IFI6	2.70898	5.19038e-05	0.000129095
865	IFI44	1.56468	0.00436198	0.00746474
866	CD248	-1.3615	3.27991e-06	1.06372e-05
867	ENTPD6	1.12141	1.48097e-09	1.88305e-08
868	ENTPD1	-1.09625	0.000139656	0.000320407
869	PYCR3	1.28303	5.7369e-09	4.95559e-08
870	PYCR1	2.81168	5.86711e-09	4.98888e-08
871	MYO10	1.58232	3.5495e-05	9.13735e-05
872	TAP1	1.37509	0.00959428	0.0150815
873	MYL9	-3.57593	6.78631e-09	5.47939e-08
874	ENGASE	1.05837	0.000242514	0.000534317
875	CD200	-1.52526	2.80382e-07	1.18099e-06
876	MYEOV	2.56706	0.000837595	0.00165391
877	TAGLN	-2.97121	5.42356e-09	4.77589e-08
878	MYCT1	-1.4474	7.0963e-09	5.67913e-08
879	IBSP	5.32484	9.80718e-09	7.13511e-08
880	MYCN	1.99947	0.0247588	0.0354199
881	EN1	2.72323	3.89731e-05	9.9667e-05
882	CD1C	-1.02611	2.17972e-05	5.89613e-05
883	MYCL	1.08513	0.00874176	0.013902
884	EMP1	-2.61468	1.02367e-08	7.3108e-08
885	MYC	-1.41151	2.14373e-05	5.82144e-05
886	EME1	2.77298	1.24574e-11	2.71081e-09
887	MYBL2	2.54152	1.04926e-09	1.49478e-08
888	EMCN	-1.70945	6.78161e-10	1.2597e-08
889	MYB	2.08165	0.000116311	0.00027096
890	TACC3	1.99603	9.89434e-10	1.45672e-08
891	MXD3	1.44598	4.09333e-08	2.22314e-07
892	HSPG2	-1.73186	0.0105202	0.01632
893	PTGS2	-2.08966	6.71896e-07	2.55339e-06
894	PTGS1	-3.99689	8.38618e-09	6.42783e-08
895	PTGIS	-3.09132	2.19963e-08	1.33598e-07
896	MX1	1.26164	0.0331074	0.0462213
897	HSPB7	-3.43956	3.27336e-08	1.84406e-07
898	HSPB6	-4.4058	4.42429e-12	1.93403e-09
899	ELN	-1.9537	4.36209e-08	2.33647e-07
900	CCT5	1.17849	2.10651e-08	1.29679e-07
901	MTX1	1.06063	4.31188e-11	3.57061e-09
902	PTGER4	-1.01033	0.00015063	0.000343845
903	CCT2	1.17368	6.77616e-06	2.05551e-05
904	PTGDS	-2.24291	1.67705e-08	1.08908e-07
905	SYNGR3	1.77309	0.00502031	0.00845837
906	MTHFD2	1.12861	4.07597e-05	0.000103652
907	SYNE4	2.00979	3.69051e-06	1.1814e-05
908	MTHFD1L	1.6248	9.00568e-10	1.37665e-08
909	HSF2BP	1.79122	1.87651e-07	8.31592e-07
910	MTFR2	2.16815	5.74221e-10	1.16601e-08
911	HSD17B3	2.11144	0.0137922	0.0208031
912	MTERF3	1.00147	5.47497e-10	1.14595e-08
913	SYCP2	2.45959	3.72747e-05	9.55933e-05
914	MTCP1	1.2848	2.58623e-06	8.59236e-06
915	SYCE3	1.05365	0.000272544	0.000590439
916	MTBP	1.84729	2.6935e-10	7.96632e-09
917	CCNO	1.20792	0.000371673	0.000791332
918	SYCE2	1.20032	0.00200945	0.00367949
919	CCNF	1.49707	1.71398e-08	1.09994e-07
920	PSRC1	1.80646	1.65374e-09	2.00885e-08
921	CCNE2	2.25453	9.68624e-09	7.08501e-08
922	CCNE1	2.35524	6.39089e-10	1.21606e-08
923	SVEP1	-2.90255	5.41008e-10	1.14595e-08
924	PSPH	1.26053	3.1282e-07	1.3055e-06
925	EGR3	-3.50086	8.99837e-12	2.44846e-09
926	CCND2	-1.49913	1.48737e-08	1.00177e-07
927	MSI1	2.8493	0.00331438	0.0058334
928	EGR2	-2.18116	1.2077e-08	8.40445e-08
929	SUV39H1	1.07238	2.43769e-07	1.04128e-06
930	PSMG3	1.50072	1.73697e-10	6.47439e-09
931	CCNB2	2.23012	3.91588e-10	9.24935e-09
932	HPGDS	-1.83505	5.09671e-10	1.10945e-08
933	CCNB1	2.15207	1.59716e-09	1.9754e-08
934	CCNA2	2.05084	5.80165e-09	4.96424e-08
935	PSMD3	1.09288	1.02255e-10	5.15252e-09
936	HPDL	2.14883	0.00841087	0.0134229
937	CCN4	2.30747	0.0223412	0.0321983
938	PSMC3IP	1.20275	3.06998e-08	1.75861e-07
939	EFNA4	1.45969	2.15258e-08	1.31622e-07
940	CCN2	-2.72832	2.44834e-09	2.57218e-08
941	STXBP6	-1.78169	2.16102e-07	9.37821e-07
942	HOXC13	2.82029	1.84591e-05	5.10439e-05
943	EFNA1	1.31059	4.6385e-05	0.000116864
944	HOXB9	1.79216	0.00191033	0.00351692
945	EFEMP1	-1.23717	4.22555e-06	1.34006e-05
946	HOXB5	1.89986	1.75193e-05	4.88923e-05
947	PSAT1	1.48844	1.10463e-05	3.20436e-05
948	STRA6	1.54424	0.00335468	0.00589289
949	CCL23	-1.35477	1.80858e-06	6.22143e-06
950	PRX	-1.08922	1.48593e-07	6.73869e-07
951	ECT2	1.90903	6.13621e-09	5.16923e-08
952	CCL21	-1.1005	0.000247122	0.000542711
953	ECSCR	-1.42693	6.91659e-07	2.61389e-06
954	ECE2	1.78702	1.12571e-09	1.55486e-08
955	CCL2	-2.8932	1.52388e-06	5.35031e-06
956	STMN1	1.84653	2.55807e-08	1.51645e-07
957	CCL19	-1.72414	0.00134149	0.00254547
958	MRGBP	1.15397	7.45572e-10	1.30045e-08
959	PRR7	1.25899	2.27347e-06	7.67508e-06
960	EBF1	-2.26711	2.62896e-10	7.96632e-09
961	STIL	2.37844	7.49258e-11	4.33772e-09
962	E2F7	2.38031	2.55807e-08	1.51645e-07
963	PRR19	1.9319	1.92232e-09	2.20702e-08
964	E2F5	1.1384	3.06274e-05	7.98248e-05
965	HMMR	2.27115	1.71227e-09	2.03454e-08
966	E2F3	1.46693	1.22717e-06	4.40518e-06
967	PRR11	2.18526	2.87434e-09	2.8967e-08
968	HMGB3	2.09746	2.14111e-11	3.24874e-09
969	E2F1	2.00412	1.84954e-08	1.16226e-07
970	HMGB2	1.27947	1.41361e-06	5.01489e-06
971	CCDC80	-2.47794	3.84066e-08	2.09848e-07
972	HMGA1	1.29619	7.20716e-06	2.17413e-05
973	DYSF	-1.44934	0.00274365	0.00490827
974	CCDC77	1.08316	4.84848e-08	2.53706e-07
975	STAT1	1.00317	0.0109827	0.0169603
976	HLA-G	1.36446	0.0121546	0.018601
977	PROCA1	1.45386	2.89115e-05	7.58614e-05
978	CCDC34	1.30929	2.87888e-08	1.67024e-07
979	MOCOS	1.08023	2.82045e-05	7.42209e-05
980	STAC	-1.80544	7.33473e-06	2.20528e-05
981	PRKY	1.51592	0.0149075	0.0223243
982	DUSP5	-2.12501	4.52771e-05	0.000114391
983	CCDC18	1.376	5.54684e-09	4.85304e-08
984	DUSP23	1.09152	4.41986e-06	1.39195e-05
985	MND1	1.51918	1.89557e-07	8.35954e-07
986	DUSP2	-2.47591	0.00416058	0.00715157
987	CCDC167	1.15694	1.99548e-08	1.23683e-07
988	MMS22L	1.25923	5.67799e-08	2.9041e-07
989	MMRN1	-2.81671	5.42349e-09	4.77589e-08
990	DUSP12	1.05159	4.47785e-09	4.04791e-08
991	PRKAG2	-1.40274	2.87888e-08	1.67024e-07
992	MMP9	3.03611	0.00315757	0.00558268
993	CCDC134	1.22274	2.12942e-08	1.30794e-07
994	PRIM1	1.40649	1.09301e-07	5.15437e-07
995	DUS1L	1.29687	1.16595e-09	1.58628e-08
996	DTYMK	1.25052	1.35712e-09	1.79259e-08
997	CBX8	1.7078	2.28279e-11	3.24874e-09
998	PRELP	-3.43424	1.98707e-10	7.02186e-09
999	MMP15	1.03808	0.000126512	0.00029297
1000	HJURP	2.67972	2.83657e-11	3.24874e-09
1001	CBX6	-1.06825	2.09054e-05	5.70549e-05
1002	DTL	1.98433	7.58726e-09	5.98404e-08
1003	CBX3	1.09931	7.39962e-11	4.33772e-09
1004	CBX2	2.32806	2.47679e-08	1.48443e-07
1005	DSN1	1.34773	3.99869e-09	3.70083e-08
1006	DSCC1	1.68277	2.97294e-08	1.71023e-07
1007	PRC1	1.79966	1.1557e-08	8.08395e-08
1008	PRAME	5.82352	0.0283592	0.0401484
1009	MKI67	2.2157	2.20766e-09	2.40282e-08
1010	CAVIN2	-3.53555	3.87496e-12	1.93403e-09
1011	PRAC2	-1.22829	2.04516e-05	5.59848e-05
1012	MITF	-1.75025	8.46546e-07	3.12544e-06
1013	CAV1	-1.21588	2.14373e-05	5.82144e-05
1014	MIS18A	1.45035	5.60704e-10	1.15581e-08
1015	DPT	-3.23101	1.4976e-10	6.27581e-09
1016	SRRM3	1.06431	0.0164452	0.0243192
1017	PPP1R35	1.18237	1.91077e-08	1.19797e-07
1018	MIF	1.22885	2.2724e-07	9.83021e-07
