# Supplementary material for: Identification of tumor microenvironment-related signature for predicting prognosis and immunotherapy response in patients with bladder cancer
Source: Front Genet. 2022 Sep 6;13:923768. doi: 10.3389/fgene.2022.923768 (PMC9485450; doi:10.3389/fgene.2022.923768)
Supplement: Supplementary file 2 [file Table3.xlsx]

## Sheet: Sheet1
Supplementary Table 3. Details of GSEA results in high-risk and low-risk groups.
Description	Enrichment Score	NES	p.adjust	qvalues
KEGG ECM RECEPTOR INTERACTION	0.786131	2.46429	9.2e-09	7.21e-09
KEGG FOCAL ADHESION	0.658761	2.29947	9.2e-09	7.21e-09
KEGG CYTOKINE CYTOKINE RECEPTOR INTERACTION	0.573247	2.00943	1.19e-06	9.34e-07
KEGG REGULATION OF ACTIN CYTOSKELETON	0.57577	2.00701	2.62e-06	2.05e-06
KEGG PATHWAYS IN CANCER	0.501341	1.83444	9.52e-06	7.46e-06
KEGG COMPLEMENT AND COAGULATION CASCADES	0.758088	2.21681	9.52e-06	7.46e-06
KEGG CHEMOKINE SIGNALING PATHWAY	0.524618	1.81411	0.000113	8.87e-05
KEGG CELL ADHESION MOLECULES CAMS	0.591119	1.9642	0.000138	0.000109
KEGG DILATED CARDIOMYOPATHY	0.652112	2.01587	0.000244	0.000191
KEGG PORPHYRIN AND CHLOROPHYLL METABOLISM	-0.72182	-2.18961	0.000342	0.000268
KEGG DRUG METABOLISM CYTOCHROME P450	-0.64581	-2.13237	0.000342	0.000268
KEGG METABOLISM OF XENOBIOTICS BY CYTOCHROME P450	-0.65018	-2.15147	0.000462	0.000362
KEGG MELANOMA	0.665694	1.98384	0.000474	0.000372
KEGG PENTOSE AND GLUCURONATE INTERCONVERSIONS	-0.83026	-2.16565	0.000535	0.000419
KEGG SYSTEMIC LUPUS ERYTHEMATOSUS	0.570586	1.86964	0.00073	0.000572
KEGG ARRHYTHMOGENIC RIGHT VENTRICULAR CARDIOMYOPATHY ARVC	0.651464	1.97012	0.000838	0.000657
KEGG HYPERTROPHIC CARDIOMYOPATHY HCM	0.646244	1.97239	0.000864	0.000677
KEGG ASCORBATE AND ALDARATE METABOLISM	-0.82767	-2.03871	0.000886	0.000694
KEGG RIBOSOME	-0.50862	-1.87454	0.001588	0.001245
KEGG LEUKOCYTE TRANSENDOTHELIAL MIGRATION	0.548262	1.79128	0.002215	0.001736
KEGG WNT SIGNALING PATHWAY	0.512726	1.73609	0.002321	0.001819
KEGG MAPK SIGNALING PATHWAY	0.443171	1.59001	0.003861	0.003026
KEGG NEUROACTIVE LIGAND RECEPTOR INTERACTION	0.532919	1.74094	0.005654	0.004431
KEGG RETINOL METABOLISM	-0.61831	-1.92667	0.008022	0.006287
KEGG PRION DISEASES	0.670912	1.81685	0.009491	0.007438
KEGG DRUG METABOLISM OTHER ENZYMES	-0.61169	-1.86257	0.019886	0.015586
KEGG HEMATOPOIETIC CELL LINEAGE	0.531759	1.65219	0.019886	0.015586
KEGG VASCULAR SMOOTH MUSCLE CONTRACTION	0.507664	1.63726	0.020856	0.016346
KEGG STARCH AND SUCROSE METABOLISM	-0.60092	-1.82285	0.022205	0.017403
KEGG SMALL CELL LUNG CANCER	0.522784	1.67592	0.024038	0.01884
KEGG VIRAL MYOCARDITIS	0.563994	1.72335	0.026468	0.020744
KEGG MELANOGENESIS	0.514829	1.6536	0.026468	0.020744
KEGG CALCIUM SIGNALING PATHWAY	0.472216	1.56572	0.031504	0.024691
KEGG LEISHMANIA INFECTION	0.522928	1.62057	0.041172	0.032268
KEGG STEROID HORMONE BIOSYNTHESIS	-0.55692	-1.71838	0.045483	0.035647
KEGG RENIN ANGIOTENSIN SYSTEM	0.740446	1.7385	0.048856	0.038291
KEGG NATURAL KILLER CELL MEDIATED CYTOTOXICITY	0.462672	1.51146	0.068163	0.053423
KEGG AXON GUIDANCE	0.445406	1.48199	0.068163	0.053423
KEGG ADHERENS JUNCTION	0.48786	1.5293	0.084586	0.066294
KEGG AUTOIMMUNE THYROID DISEASE	0.615872	1.63877	0.084586	0.066294
KEGG LINOLEIC ACID METABOLISM	-0.64133	-1.67285	0.090086	0.070605
KEGG PARKINSONS DISEASE	-0.35764	-1.38479	0.108507	0.085043
KEGG BASAL CELL CARCINOMA	0.522183	1.5051	0.135597	0.106275
KEGG TOLL LIKE RECEPTOR SIGNALING PATHWAY	0.442765	1.42338	0.179156	0.140414
KEGG TIGHT JUNCTION	0.416175	1.37798	0.179156	0.140414
KEGG RENAL CELL CARCINOMA	0.464066	1.43816	0.179156	0.140414
KEGG GLYCOSAMINOGLYCAN BIOSYNTHESIS CHONDROITIN SULFATE	0.601206	1.50863	0.179156	0.140414
