# Supplementary material for: Identification of tumor microenvironment-related signature for predicting prognosis and immunotherapy response in patients with bladder cancer
Source: Front Genet. 2022 Sep 6;13:923768. doi: 10.3389/fgene.2022.923768 (PMC9485450; doi:10.3389/fgene.2022.923768)
Supplement: Supplementary file 4 [file Table1.xlsx]

## Sheet: Sheet1
Supplementary Table 1. 4061 TME-related genes.
1	WINT
2	SRPK1
3	PPP1R2
4	MIEN1
5	HIST1H3J
6	DPP10
7	CASP3
8	ZSCAN5B
9	SRMS
10	PPP1R16B
11	MICOS13
12	HIST1H3H
13	DPM3
14	CASKIN1
15	ZSCAN10
16	SRL
17	PPP1R16A
18	MICB
19	HIST1H3F
20	DPM1
21	CASD1
22	ZPBP2
23	SRGN
24	PPP1R14B
25	MICAL3
26	HIST1H3A
27	DPF1
28	CARD9
29	ZP3
30	SRD5A3
31	PPP1CC
32	MICAL2
33	HIST1H2BO
34	DPEP2
35	CARD8
36	ZNF99
37	SRCIN1
38	PPM1N
39	MIA
40	HIST1H2BN
41	DPCD
42	CARD19
43	ZNF92
44	SRC
45	PPM1L
46	MGST1
47	HIST1H2BL
48	DONSON
49	CARD11
50	ZNF91
51	SRA1
52	PPM1J
53	MGAT5B
54	HIST1H2BJ
55	DOK5
56	CAPZA1
57	ZNF90
58	SQSTM1
59	PPM1H
60	MGAM
61	HIST1H2BH
62	DOCK9
63	CAPN3
64	ZNF878
65	SPX
66	PPM1F
67	MFSD4B
68	HIST1H2BG
69	DOCK6
70	CAPN13
71	ZNF789
72	SPTSSB
73	PPM1E
74	MFSD3
75	HIST1H2BF
76	DOCK5
77	CAPN12
78	ZNF747
79	SPTAN1
80	PPM1B
81	MFSD2B
82	HIST1H2BC
83	DOCK2
84	CAPG
85	ZNF716
86	SPSB4
87	PPIB
88	MFSD10
89	HIST1H2BB
90	DOCK10
91	CAMP
92	ZNF710
93	SPRY3
94	PPIAL4G
95	MFGE8
96	HIST1H2AM
97	DOC2B
98	CAMLG
99	ZNF707
100	SPRY2
101	PPIAL4C
102	MFAP5
103	HIST1H2AL
104	DOC2A
105	CAMKV
106	ZNF703
107	SPP1
108	PPIA
109	MFAP4
110	HIST1H2AJ
111	DNTTIP1
112	CAMKK2
113	ZNF695
114	SPON2
115	PPFIBP2
116	MFAP3L
117	HIST1H2AG
118	DNMT3B
119	CAMK2N2
120	ZNF692
121	SPON1
122	PPFIBP1
123	MEX3A
124	HIST1H2AE
125	DNMT3A
126	CALR
127	ZNF681
128	SPOCK2
129	PPFIA4
130	METTL9
131	HIST1H2AD
132	DNMT1
133	CALN1
134	ZNF668
135	SPOCK1
136	PPFIA2
137	METTL27
138	HIST1H1D
139	DNM1
140	CALHM3
141	ZNF629
142	SPN
143	PPFIA1
144	METTL26
145	HIST1H1C
146	DND1
147	CALHM1
148	ZNF609
149	SPIRE1
150	PPEF1
151	METTL21A
152	HIST1H1B
153	DNASE2B
154	CALD1
155	ZNF600
156	SPINK1
157	PPBP
158	METTL11B
159	HILPDA
160	DNASE1L2
161	CALCB
162	ZNF587
163	SPINDOC
164	PPAT
165	METRNL
166	HIGD2B
167	DNASE1
168	CALCA
169	ZNF563
170	SPIB
171	PPARGC1A
172	MET
173	HIGD2A
174	DNAJC9
175	CALB2
176	ZNF560
177	SPG21
178	PPARG
179	MEST
180	HIGD1A
181	DNAJC4
182	CADPS
183	ZNF552
184	SPERT
185	PPA1
186	MESP2
187	HIC2
188	DNAJC12
189	CADM1
190	ZNF541
191	SPDYE8P
192	POU6F2
193	MESP1
194	HIC1
195	DNAJC10
196	CACYBP
197	ZNF528
198	SPDYE6
199	POU5F1B
200	MEP1A
201	HIBCH
202	DNAJB13
203	CACNG7
204	ZNF521
205	SPDYC
206	POU4F3
207	MELTF
208	HHIPL2
209	DNAJB1
210	CACNG4
211	ZNF492
212	SPDYA
213	POU4F1
214	MELK
215	HHIP
216	DNAH2
217	CACNA1D
218	ZNF488
219	SPDEF
220	POU3F2
221	MEIOC
222	HHEX
223	DNAH17
224	CACNA1B
225	ZNF48
226	SPCS3
227	POU2F2
228	MEGF9
229	HGH1
230	DNAH14
231	CABYR
232	ZNF469
233	SPC25
234	POU2AF1
235	MEGF8
236	HESX1
237	DNAH11
238	CABP7
239	ZNF468
240	SPC24
241	POP5
242	MEFV
243	HES7
244	DNAAF3
245	CABP4
246	ZNF467
247	SPATA9
248	POP4
249	MEF2C
250	HES6
251	DNA2
252	CABLES2
253	ZNF443
254	SPATA25
255	POMP
256	MED7
257	HES4
258	DMTN
259	CA9
260	ZNF442
261	SPATA12
262	POLR3K
263	MED13
264	HES1
265	DMRTC2
266	CA8
267	ZNF439
268	SPAG4
269	POLR2J2
270	MED12L
271	HERC6
272	DMRTA2
273	CA4
274	ZNF432
275	SP7
276	POLR2I
277	MED10
278	HERC5
279	DMRT2
280	CA12
281	ZNF395
282	SP6
283	POLR2H
284	MED1
285	HEPHL1
286	DMRT1
287	C9orf50
288	ZNF324
289	SP140
290	POLQ
291	ME3
292	HEPACAM2
293	DMC1
294	C9orf116
295	ZNF322
296	SOX9
297	POLN
298	ME1
299	HENMT1
300	DMBX1
301	C8orf76
302	ZNF320
303	SOX7
304	POLE2
305	MDM2
306	HELLS
307	DLX6
308	C7orf61
309	ZNF30
310	SOX5
311	POLD1
312	MDK
313	HECW2
314	DLX5
315	C6orf52
316	ZNF292
317	SOX30
318	POLA2
319	MDH1
320	HEATR6
321	DLX4
322	C6orf223
323	ZNF286A
324	SOX2
325	POGLUT2
326	MDGA2
327	HEATR4
328	DLX2
329	C6orf15
330	ZNF280A
331	SOX18
332	POGK
333	MCOLN3
334	HDC
335	DLL4
336	C5orf34
337	ZNF239
338	SOX17
339	POFUT1
340	MCM8
341	HCN4
342	DLK1
343	C5AR2
344	ZNF222
345	SOX12
346	PODXL2
347	MCM7
348	HCN3
349	DLGAP5
350	C5AR1
351	ZNF22
352	SOX11
353	PODXL
354	MCM6
355	HCN2
356	DLGAP3
357	C3orf18
358	ZNF217
359	SOX10
360	PODN
361	MCM5
362	HCLS1
363	DLEU7
364	C3AR1
365	ZNF213
366	SOSTDC1
367	POC1B
368	MCM4
369	HCK
370	DLC1
371	C3
372	ZNF205
373	SORL1
374	POC1A
375	MCM3AP
376	HCFC1R1
377	DISP3
378	C2CD6
379	ZNF165
380	SORCS3
381	PNPLA8
382	MCM3
383	HCAR1
384	DISC1
385	C2CD4D
386	ZNF135
387	SORBS2
388	PNPLA7
389	MCM2
390	HBEGF
391	DIRAS2
392	C21orf58
393	ZNF117
394	SOD1
395	PNPLA6
396	MCM10
397	HAVCR2
398	DIRAS1
399	C20orf204
400	ZMIZ2
401	SOCS1
402	PNOC
403	MCF2L2
404	HAVCR1
405	DIPK2B
406	C1S
407	ZIC5
408	SNX9
409	PNMA3
410	MCCC2
411	HAUS8
412	DIPK1B
413	C1R
414	ZIC4
415	SNX31
416	PNMA2
417	MC1R
418	HAUS6
419	DIAPH3
420	C1QTNF6
421	ZIC3
422	SNX24
423	PNLDC1
424	MBP
425	HAUS3
426	DHX58
427	C1QTNF3
428	ZIC2
429	SNX22
430	PNKP
431	MBOAT7
432	HASPIN
433	DHX34
434	C1QTNF12
435	ZIC1
436	SNX13
437	PNCK
438	MBLAC1
439	HAPLN3
440	DHRS7
441	C1QL4
442	ZGRF1
443	SNURF
444	PMPCB
445	MBL2
446	HAL
447	DHRS11
448	C1QL1
449	ZGLP1
450	SNTG1
451	PMFBP1
452	MB
453	HAGHL
454	DHFR
455	C1QC
456	ZFYVE1
457	SNRPN
458	PMEPA1
459	MATN2
460	HADHA
461	DGLUCY
462	C1QB
463	ZFR2
464	SNRPE
465	PMEL
466	MASTL
467	H3F3A
468	DGKZ
469	C1QA
470	ZFP69B
471	SNRPD1
472	PMCH
473	MAST1
474	H2BFM
475	DGKI
476	C1orf61
477	ZFP36L2
478	SNRPC
479	PM20D1
480	MASP1
481	H2AFY2
482	DGKH
483	C1orf54
484	ZFP36L1
485	SNRPA1
486	PLXNC1
487	MARCO
488	H2AFY
489	DGKA
490	C1orf162
491	ZEB2
492	SNRNP40
493	PLXNA3
494	MARCKSL1
495	H2AFX
496	DGCR6
497	C1orf159
498	ZEB1
499	SNRNP25
500	PLXNA2
501	2022-03-03
502	H2AFB1
503	DGAT2
504	C1orf112
505	ZDHHC9
506	SNORC
507	PLXNA1
508	MAPRE3
509	GZMM
510	DEPP1
511	C1GALT1C1
512	ZDHHC23
513	SNN
514	PLVAP
515	MAPK8IP2
516	GZMK
517	DEPDC5
518	C19orf57
519	ZCRB1
520	SNF8
521	PLSCR1
522	MAPK8IP1
523	GZMH
524	DEPDC1B
525	C19orf53
526	ZCCHC12
527	SNCG
528	PLPP5
529	MAPK7
530	GZMB
531	DEPDC1
532	C19orf48
533	ZC3HC1
534	SNCA
535	PLPP2
536	MAPK15
537	GZMA
538	DENND5B
539	C19orf25
540	ZC3H7A
541	SNAP47
542	PLP1
543	MAP9
544	GYPE
545	DENND1C
546	C17orf99
547	ZC3H3
548	SMYD2
549	PLOD3
550	MAP7D2
551	GUSB
552	DENND1B
553	C17orf64
554	ZBTB8B
555	SMS
556	PLLP
557	MAP4K2
558	GUCY2D
559	DEGS2
560	C17orf53
561	ZBTB41
562	SMPDL3B
563	PLK4
564	MAP4K1
565	GUCA1A
566	DEFA4
567	C12orf75
568	ZBTB32
569	SMPD3
570	PLK1
571	MAP3K13
572	GTSF1
573	DEDD
574	C12orf45
575	ZBTB18
576	SMN1
577	PLIN5
578	MAP3K1
579	GTSE1
580	DDX60
581	C11orf80
582	ZBTB10
583	SMIM10L2B
584	PLIN2
585	MAOB
586	GTF3C5
587	DDX58
588	C11orf53
589	ZBP1
590	SMIM10L2A
591	PLEKHO2
592	MANEAL
593	GTF3A
594	DDX53
595	C11orf45
596	ZAP70
597	SMG5
598	PLEKHH2
599	MANEA
600	GTF2F2
601	DDX49
602	C10orf82
603	YME1L1
604	SMG1
605	PLEKHG4
606	MAN1B1
607	GSTCD
608	DDX41
609	C10orf62
610	YJEFN3
611	SMCO3
612	PLEKHG3
613	MAN1A1
614	GSTA4
615	DDX4
616	BZW2
617	YIPF2
618	SMC5
619	PLEKHF2
620	MALL
621	GSS
622	DDX3Y
623	BUB3
624	YIF1B
625	SMC4
626	PLEKHF1
627	MAL
628	GSG1
629	DDX3X
630	BUB1B
631	YEATS4
632	SMC2
633	PLEKHB2
634	MAK
635	GRPR
636	DDX39A
637	BUB1
638	YEATS2
639	SMC1B
640	PLEKHB1
641	MAJIN
642	GRM8
643	DDX17
644	BTNL8
645	YBX2
646	SMAD4
647	PLEKHA4
648	MAGOHB
649	GRM5
650	DDX11
651	BTN3A2
652	YBX1
653	SMAD2
654	PLEK2
655	MAGED4
656	GRM2
657	DDR1
658	BTN2A2
659	YAE1
660	SMAD1
661	PLEK
662	MAGED2
663	GRM1
664	DDIT3
665	BTLA
666	XXYLT1
667	SLITRK6
668	PLD5
669	MAGED1
670	GRK7
671	DDIAS
672	BTG3
673	XRCC6
674	SLITRK1
675	PLD4
676	MAGEC3
677	GRINA
678	DCUN1D5
679	BST2
680	XRCC3
681	SLIT1
682	PLCL2
683	MAGEC2
684	GRIN3A
685	DCSTAMP
686	BST1
687	XRCC2
688	SLFN13
689	PLCH2
690	MAGEC1
691	GRIN2D
692	DCST2
693	BSND
694	XPR1
695	SLF1
696	PLCG2
697	MAGEA6
698	GRIN2B
699	DCST1
700	BSN
701	XPOT
702	SLCO5A1
703	PLCB4
704	MAGEA3
705	GRID2
706	DCN
707	BRSK2
708	XPO6
709	SLCO4C1
710	PLBD1
711	MAGEA2
712	GREM2
713	DCLK3
714	BRMS1
715	XKRX
716	SLCO2B1
717	PLAUR
718	MAGEA12
719	GREM1
720	DCLK2
721	BRIX1
722	XKR7
723	SLCO2A1
724	PLAU
725	MAGEA11
726	GRB7
727	DCAF8L2
728	BRIP1
729	XKR4
730	SLCO1C1
731	PLAGL2
732	MAGEA10
733	GRB2
734	DCAF4L2
735	BRINP2
736	XCL2
737	SLC9C1
738	PLAG1
739	MAFB
740	GRB10
741	DCAF4L1
742	BRINP1
743	XCL1
744	SLC9A5
745	PLAC9
746	MAFA
747	GRAP2
748	DCAF15
749	BRF2
750	XBP1
751	SLC7A8
752	PLAC8L1
753	MAD2L2
754	GPX2
755	DCAF13
756	BRDT
757	WWP1
758	SLC7A7
759	PLA2G7
760	MAD2L1
761	GPT2
762	DCAF10
763	BRCA2
764	WRAP73
765	SLC7A6
766	PLA2G4F
767	MACC1
768	GPSM1
769	DBX1
770	BRCA1
771	WNT7B
772	SLC7A5
773	PLA2G4C
774	MAB21L3
775	GPRIN1
776	DBNDD1
777	BRAP
778	WNT7A
779	SLC7A11
780	PLA2G4A
781	M1AP
782	GPRC5B
783	DBF4
784	BRAF
785	WNT5B
786	SLC7A10
787	PLA2G2D
788	LYZ
789	GPR89B
790	DAZAP2
791	BPIFA2
792	WNT10B
793	SLC6A4
794	PLA1A
795	LYVE1
796	GPR65
797	DAXX
798	BPI
799	WIPI2
800	SLC6A3
801	PKP4
802	LYST
803	GPR61
804	DARS
805	BPGM
806	WIPF1
807	SLC52A2
808	PKMYT1
809	LYPD6B
810	GPR45
811	DAPP1
812	BORA
813	WFIKKN1
814	SLC4A8
815	PKM
816	LYG2
817	GPR4
818	DAPK2
819	BOP1
820	WFDC5
821	SLC45A3
822	PKD2L2
823	LYG1
824	GPR27
825	DAPK1
826	BOLA2
827	WFDC10A
828	SLC45A2
829	PJVK
830	LY96
831	GPR26
832	DAP3
833	BMX
834	WDR97
835	SLC44A5
836	PJA2
837	LY9
838	GPR25
839	DAGLB
840	BMPR1B
841	WDR91
842	SLC44A2
843	PIWIL4
844	LY86
845	GPR19
846	DACH1
847	BMP6
848	WDR87
849	SLC39A6
850	PIWIL3
851	LY6G5C
852	GPR183
853	DAB2IP
854	BMP2K
855	WDR86
856	SLC39A14
857	PIWIL2
858	LUZP2
859	GPR18
860	DAB2
861	BMI1
862	WDR83
863	SLC38A8
864	PISD
865	LUM
866	GPR179
867	DAB1
868	BLVRB
869	WDR76
870	SLC38A1
871	PIR
872	LUC7L3
873	GPR174
874	CYTH1
875	BLOC1S3
876	WDR66
877	SLC35G6
878	PIP5KL1
879	LTO1
880	GPR171
881	CYSLTR2
882	BLNK
883	WDR53
884	SLC35E3
885	PIP5K1A
886	LTK
887	GPR153
888	CYREN
889	BLM
890	WDR48
891	SLC35D3
892	PIP4P1
893	LTC4S
894	GPR152
895	CYP4Z1
896	BLK
897	WDR34
898	SLC35B3
899	PIMREG
900	LTBP2
901	GPR15
902	CYP4F3
903	BIVM
904	WDHD1
905	SLC31A2
906	PIM3
907	LTB
908	GPR146
909	CYP4F2
910	BIRC7
911	WASHC5
912	SLC30A8
913	PIM2
914	LTA
915	GPR143
916	CYP2W1
917	BIRC5
918	WASF1
919	SLC30A5
920	PILRB
921	LST1
922	GPR139
923	CYP2S1
924	BIRC3
925	WARS
926	SLC30A3
927	PILRA
928	LSP1
929	GPR137C
930	CYP27C1
931	BIRC2
932	VWF
933	SLC2A6
934	PIK3R3
935	LSM7
936	GPR1
937	CYP27B1
938	BIN2
939	VWA5B2
940	SLC2A1
941	PIK3R2
942	LSM4
943	GPNMB
944	CYP27A1
945	BIK
946	VWA5B1
947	SLC29A4
948	PIK3IP1
949	LSM2
950	GPM6B
951	CYP26C1
952	BHLHE41
953	VWA5A
954	SLC29A3
955	PIK3CD
956	LSM1
957	GPI
958	CYP1B1
959	BHLHE40
960	VTI1B
961	SLC29A2
962	PIGX
963	LSG1
964	GPC4
965	CYP11A1
966	BFSP1
967	VSTM2L
968	SLC29A1
969	PIGU
970	LRRTM1
971	GPC3
972	CYLD
973	BEX5
974	VSIR
975	SLC27A6
976	PIGO
977	LRRN4CL
978	GPC2
979	CYBRD1
980	BEST1
981	VSIG4
982	SLC26A8
983	PIGL
984	LRRN3
985	GPC1
986	CYBB
987	BEND5
988	VPS28
989	SLC26A6
990	PIF1
991	LRRN1
992	GPBP1
993	CYB5B
994	BEND4
995	VPREB3
996	SLC26A5
997	PIEZO1
998	LRRIQ4
999	GPATCH2
1000	CXorf40A
1001	BCL7A
1002	VOPP1
1003	SLC26A2
1004	PICALM
1005	LRRC56
1006	GPAT4
1007	CXCR6
1008	BCL6B
1009	VNN3
1010	SLC25A6
1011	PIAS3
1012	LRRC52
1013	GPAA1
1014	CXCR5
1015	BCL6
1016	VNN2
1017	SLC25A52
1018	PI3
1019	LRRC45
1020	GOLT1B
1021	CXCR3
1022	BCL2L12
1023	VNN1
1024	SLC25A40
1025	PHYHIPL
1026	LRRC42
1027	GOLM1
1028	CXCR2
1029	BCL2L10
1030	VN1R1
1031	SLC25A37
1032	PHRF1
1033	LRRC4
1034	GOLGA8B
1035	CXCR1
1036	BCL2L1
1037	VMAC
1038	SLC25A35
1039	PHOSPHO1
1040	LRRC26
1041	GOLGA8A
1042	CXCL9
1043	BCL2A1
1044	VLDLR
1045	SLC25A21
1046	PHLDA1
1047	LRRC25
1048	GOLGA7B
1049	CXCL5
1050	BCL2
1051	VIRMA
1052	SLC24A5
1053	PHKA1
1054	LRRC14B
1055	GOLGA6L1
1056	CXCL3
1057	BCL11B
1058	VIM
1059	SLC24A3
1060	PHF7
1061	LRP8
1062	GNLY
1063	CXCL16
1064	BCL11A
1065	VILL
1066	SLC24A2
1067	PHF24
1068	LRP5L
1069	GNG7
1070	CXCL14
1071	BCAT2
1072	VHLL
1073	SLC22A4
1074	PHEX
1075	LRP4
1076	GNG11
1077	CXCL13
1078	BCAT1
1079	VGLL3
1080	SLC22A15
1081	PHC3
1082	LRP1
1083	GNAT1
1084	CXCL12
1085	BCAP31
1086	VGLL1
1087	SLC1A7
1088	PGPEP1L
1089	LRMP
1090	GNAS
1091	CXCL11
1092	BBS4
1093	VEPH1
1094	SLC1A3
1095	PGP
1096	LRIT3
1097	GNAI1
1098	CXCL10
1099	BBS12
1100	VEGFB
1101	SLC18A2
1102	PGLYRP1
1103	LRIG1
1104	GMPS
1105	CXCL1
1106	BBC3
1107	VEGFA
1108	SLC17A9
1109	PGK2
1110	LRGUK
1111	GMNN
1112	CWF19L1
1113	BASP1
1114	VCX3A
1115	SLC17A5
1116	PGGHG
1117	LRG1
1118	GMDS
1119	CUZD1
1120	BARX2
1121	VCX
1122	SLC16A8
1123	PGF
1124	LRFN5
1125	GM2A
1126	CTU1
1127	BARX1
1128	VCAN
1129	SLC16A7
1130	PGC
1131	LRFN4
1132	GLYATL2
1133	CTTNBP2
1134	BANK1
1135	VCAM1
1136	SLC16A6
1137	PGAM4
1138	LRFN1
1139	GLUL
1140	CTTN
1141	BANF1
1142	VASN
1143	SLC16A3
1144	PFN2
1145	LRCH4
1146	GLUD1
1147	CTSZ
1148	BAMBI
1149	VASH2
1150	SLC16A14
1151	PFKP
1152	LPIN3
1153	GLT8D2
1154	CTSW
1155	BACH2
1156	VASH1
1157	SLC16A11
1158	PFKM
1159	LPGAT1
1160	GLS2
1161	CTSV
1162	BACE2
1163	VAPA
1164	SLC15A4
1165	PFKFB4
1166	LPAR5
1167	GLRB
1168	CTSK
1169	BAALC
1170	VANGL2
1171	SLC15A3
1172	PFDN2
1173	LPAR2
1174	GLP1R
1175	CTSG
1176	B4GALT7
1177	VAMP2
1178	SLC15A2
1179	PF4
1180	LPAR1
1181	GLOD4
1182	CTSE
1183	B4GALT6
1184	VAC14
1185	SLC12A8
1186	PEX5L
1187	LOXL4
1188	GLIPR1
1189	CTRL
1190	B4GALT3
1191	UTS2B
1192	SLC12A6
1193	PEX10
1194	LOX
1195	GLDN
1196	CTPS2
1197	B4GALNT1
1198	UTP20
1199	SLC12A5
1200	PELO
1201	LONRF1
1202	GLDC
1203	CTNS
1204	B3GNT4
1205	USP9Y
1206	SLC12A2
1207	PEG10
1208	LNP1
1209	GLB1L3
1210	CTNND2
1211	B3GAT1
1212	USP40
1213	SLC12A1
1214	PECAM1
1215	LMNB2
1216	GK
1217	CTNNA2
1218	B3GALNT1
1219	USP35
1220	SLC11A1
1221	PEAR1
1222	LMNB1
1223	GJD2
1224	CTLA4
1225	B2M
1226	USP32
1227	SLBP
1228	PDZD11
1229	LMF2
1230	GJB7
1231	CTCFL
1232	AZU1
1233	USP26
1234	SLAMF9
1235	PDXK
1236	LMAN2L
1237	GJB4
1238	CTBS
1239	AXL
1240	USP18
1241	SLAMF8
1242	PDX1
1243	LMAN2
1244	GJB1
1245	CTAG2
1246	AXIN2
1247	USO1
1248	SLAMF1
1249	PDRG1
1250	LKAAEAR1
1251	GJA3
1252	CTAG1B
1253	AVPR1B
1254	USF1
1255	SLA
1256	PDPN
1257	LITAF
1258	GIPR
1259	CSTL1
1260	AURKB
1261	USB1
1262	SKP2
1263	PDP1
1264	LIPA
1265	GINS4
1266	CSTA
1267	AURKA
1268	UQCRFS1
1269	SKP1
1270	PDLIM4
1271	LINGO3
1272	GINS2
1273	CST7
1274	AUNIP
1275	UQCRC1
1276	SKAP2
1277	PDK3
1278	LINGO1
1279	GINS1
1280	CST1
1281	ATP9A
1282	UQCRB
1283	SKAP1
1284	PDK1
1285	LIN9
1286	GIMAP5
1287	CSRP2
1288	ATP8B4
1289	UQCC3
1290	SKA3
1291	PDIA4
1292	LIN7A
1293	GIMAP1-
1294	CSRP1
1295	ATP8A2
1296	UPK3A
1297	SKA1
1298	PDGFRL
1299	LIN28B
1300	GGT5
1301	CSPG4
1302	ATP7A
1303	UPK2
1304	SIX4
1305	PDGFRB
1306	LIN28A
1307	GGT1
1308	CSNK2A1
1309	ATP6V1H
1310	UPK1B
1311	SIX3
1312	PDGFRA
1313	LIMS3
1314	GGH
1315	CSMD3
1316	ATP6V1F
1317	UNC79
1318	SIX1
1319	PDGFA
1320	LIMS1
1321	GGCT
1322	CSMD2
1323	ATP6V1D
1324	UNC5D
1325	SIT1
1326	PDF
1327	LIMK1
1328	GFRA3
1329	CSF3R
1330	ATP6V1C2
1331	UNC5A
1332	SIRPG
1333	PDE7B
1334	LIME1
1335	GFRA1
1336	CSF2RA
1337	ATP6V1B2
1338	UNC13A
1339	SIRPB1
1340	PDE6C
1341	LIMA1
1342	GFPT2
1343	CSF2
1344	ATP6V1B1
1345	UMODL1
1346	SIRPA
1347	PDE4B
1348	LILRB5
1349	GFOD2
1350	CSF1R
1351	ATP6V1A
1352	ULK1
1353	SIK1
1354	PDE2A
1355	LILRB4
1356	GFOD1
1357	CSF1
1358	ATP6V0D2
1359	ULBP2
1360	SIGLEC9
1361	PDE1C
1362	LILRB2
1363	GFM1
1364	CSE1L
1365	ATP6V0B
1366	ULBP1
1367	SIGLEC8
1368	PDCD5
1369	LILRA6
1370	GFI1
1371	CSAG3
1372	ATP6AP2
1373	UHRF1
1374	SIGLEC6
1375	PDCD2L
1376	LILRA5
1377	GEMIN6
1378	CSAG2
1379	ATP6AP1
1380	UGT2B17
1381	SIGLEC5
1382	PDCD1LG2
1383	LILRA4
1384	GEMIN2
1385	CSAG1
1386	ATP5MG
1387	UGT1A8
1388	SIGLEC15
1389	PDCD1
1390	LILRA2
1391	GDPD5
1392	CRYGN
1393	ATP5ME
1394	UFSP1
1395	SIGLEC14
1396	PCSK9
1397	LILRA1
1398	GDPD4
1399	CRYBB1
1400	ATP5F1B
1401	UCN
1402	SIGLEC10
1403	PCSK5
1404	LIG1
1405	GDPD1
1406	CRYBA4
1407	ATP5F1A
1408	UCKL1
1409	SIGLEC1
1410	PCSK2
1411	LHX9
1412	GDF9
1413	CRYAB
1414	ATP1B3
1415	UCHL1
1416	SIAH1
1417	PCP2
1418	LHFPL4
1419	GDF6
1420	CRY2
1421	ATP1A3
1422	UBL3
1423	SHROOM4
1424	PCOLCE2
1425	LHCGR
1426	GDF15
1427	CRX
1428	ATP1A1
1429	UBE2T
1430	SHOX2
1431	PCOLCE
1432	LGSN
1433	GDF1
1434	CRTC3
1435	ATP13A1
1436	UBE2S
1437	SHOC1
1438	PCNX4
1439	LGMN
1440	GDE1
1441	CRTC2
1442	ATP10D
1443	UBE2QL1
1444	SHLD1
1445	PCNX2
1446	LGALS9
1447	GDAP1
1448	CRTAM
1449	ATM
1450	UBE2Q1
1451	SHISA7
1452	PCNX1
1453	LGALS1
1454	GDA
1455	CRPPA
1456	ATL2
1457	UBE2L6
1458	SHE
1459	PCNA
1460	LFNG
1461	GCSH
1462	CRISPLD2
1463	ATIC
1464	UBE2F
1465	SHCBP1
1466	PCM1
1467	LEPROTL1
1468	GCNT1
1469	CRISPLD1
1470	ATG7
1471	UBE2D2
1472	SHC1
1473	PCLAF
1474	LEF1
1475	GCK
1476	CRISP3
1477	ATG4D
1478	UBE2C
1479	SHARPIN
1480	PCGF2
1481	LDLRAD3
1482	GBX2
1483	CRIP3
1484	ATF7IP
1485	UBD
1486	SHANK3
1487	PCGF1
1488	LDHA
1489	GBP3
1490	CRIP2
1491	ATF4
1492	UBASH3A
1493	SH3TC2
1494	PCDHGC4
1495	LDB3
1496	GBP2
1497	CRHR2
1498	ATAD5
1499	UBA52
1500	SH3RF1
1501	PCDHGB1
1502	LDB2
1503	GBA
1504	CRH
1505	ATAD3B
1506	UBA2
1507	SH3KBP1
1508	PCDHGA8
1509	LCTL
1510	GATM
1511	CREM
1512	ATAD2
1513	UBA1
1514	SH3D19
1515	PCDHB8
1516	LCT
1517	GATD1
1518	CREG2
1519	ASRGL1
1520	UAP1L1
1521	SH2D1B
1522	PCDHB5
1523	LCP2
1524	GATA3
1525	CREBZF
1526	ASPSCR1
1527	TYROBP
1528	SH2D1A
1529	PCDHB3
1530	LCORL
1531	GATA2
1532	CREB5
1533	ASPRV1
1534	TYR
1535	SH2B1
1536	PCDHB2
1537	LCN12
1538	GASK1B
1539	CREB3L4
1540	ASPM
1541	TYMS
1542	SGSM1
1543	PCDHB16
1544	LCN10
1545	GAS2L3
1546	CREB3L1
1547	ASPHD1
1548	TYMP
1549	SGPL1
1550	PCDHB11
1551	LCK
1552	GAPDH
1553	CREB1
1554	ASPH
1555	TYK2
1556	SGO2
1557	PCDHA8
1558	LCE1C
1559	GALR3
1560	CRACR2B
1561	ASNS
1562	TXNRD2
1563	SGO1
1564	PCDHA7
1565	LCE1B
1566	GALR1
1567	CR2
1568	ASIC1
1569	TXNRD1
1570	SGMS1
1571	PCDHA5
1572	LBR
1573	GALNTL6
1574	CPXM2
1575	ASH2L
1576	TXK
1577	SGK3
1578	PCDHA4
1579	LBH
1580	GALNT17
1581	CPXM1
1582	ASGR2
1583	TUT7
1584	SGCB
1585	PCDHA2
1586	LAT
1587	GALNT16
1588	CPVL
1589	ASGR1
1590	TUSC1
1591	SFXN3
1592	PCDHA11
1593	LARS2
1594	GALNT14
1595	CPT1B
1596	ASF1B
1597	TUBB8
1598	SFXN1
1599	PCDHA1
1600	LAPTM5
1601	GALNT11
1602	CPSF4L
1603	ASCL4
1604	TUBB4A
1605	SFN
1606	PCDH19
1607	LAPTM4B
1608	GALC
1609	CPSF1
1610	ASCL2
1611	TUBB3
1612	SF3B4
1613	PCDH18
1614	LAP3
1615	GAL3ST4
1616	CPNE9
1617	ASCL1
1618	TUBB2B
1619	SF1
1620	PBXIP1
1621	LAMTOR2
1622	GAL3ST1
1623	CPNE7
1624	ASB8
1625	TUBB
1626	SEZ6L2
1627	PBX4
1628	LAMP5
1629	GAGE2A
1630	CPNE5
1631	ASB2
1632	TUBA3E
1633	SEZ6L
1634	PBX3
1635	LAMP3
1636	GAGE12J
1637	CPNE2
1638	ASB16
1639	TUBA3D
1640	SETMAR
1641	PBRM1
1642	LAMP2
1643	GADD45GIP1
1644	CPNE1
1645	ASAH2
1646	TTYH3
1647	SETDB1
1648	PBK
1649	LAMC1
1650	GADD45A
1651	CPM
1652	ARX
1653	TTLL4
1654	SETD7
1655	PAXX
1656	LAMB4
1657	GAD1
1658	CPLX2
1659	ART5
1660	TTK
1661	SET
1662	PAX7
1663	LAMB1
1664	GABRR1
1665	CPLX1
1666	ARSH
1667	TTC7B
1668	SESN3
1669	PAX6
1670	LAMA5
1671	GABRQ
1672	CPEB2
1673	ARSG
1674	TTC39A
1675	SERTAD2
1676	PAX5
1677	LAIR2
1678	GABRG3
1679	CPE
1680	ARRB1
1681	TTC38
1682	SERPINI1
1683	PAX3
1684	LAIR1
1685	GABRD
1686	CPD
1687	ARNTL
1688	TSTA3
1689	SERPINF1
1690	PASK
1691	LAGE3
1692	GABRB2
1693	CPA3
1694	ARNT
1695	TSSK6
1696	SERPINE2
1697	PARVB
1698	LAG3
1699	GABRA3
1700	COX7C
1701	ARMT1
1702	TSSK1B
1703	SERPINA3
1704	PARVA
1705	LACTB2
1706	GABPB1
1707	COX7B2
1708	ARMCX3
1709	TSPAN7
1710	SERPINA1
1711	PARPBP
1712	L1CAM
1713	GABARAP
1714	COX7B
1715	ARMC12
1716	TSPAN5
1717	SERINC4
1718	PARK7
1719	KYNU
1720	GAB3
1721	COX6B1
1722	ARL9
1723	TSPAN15
1724	SERINC3
1725	PAQR6
1726	KSR1
1727	G6PD
1728	COX6A1
1729	ARL6
1730	TSLP
1731	SERINC1
1732	PAQR5
1733	KRTCAP2
1734	G0S2
1735	COTL1
1736	ARL17A
1737	TSKS
1738	SERHL2
1739	PAQR4
1740	KRTAP1-5
1741	FZR1
1742	CORT
1743	ARL1
1744	TSHR
1745	SERGEF
1746	PAPSS2
1747	KRT80
1748	FZD8
1749	CORO7
1750	ARID5A
1751	TSGA13
1752	SEPTIN8
1753	PANX2
1754	KRT74
1755	FZD6
1756	CORO1A
1757	ARID4B
1758	TSC22D3
1759	SEPTIN5
1760	PAMR1
1761	KRT23
1762	FZD4
1763	COQ9
1764	ARID3A
1765	TSC22D1
1766	SEMA6B
1767	PAM
1768	KREMEN2
1769	FZD3
1770	COPZ2
1771	ARHGEF39
1772	TSACC
1773	SEMA4A
1774	PALMD
1775	KRBA1
1776	FZD2
1777	COPE
1778	ARHGEF38
1779	TRPV6
1780	SEMA3F
1781	PALLD
1782	KPNA7
1783	FYN
1784	COMMD5
1785	ARHGEF15
1786	TRPV2
1787	SEMA3B
1788	PAK5
1789	KPNA2
1790	FYB1
1791	COMMD4
1792	ARHGEF1
1793	TRPS1
1794	SEMA3A
1795	PAFAH1B3
1796	KNTC1
1797	FXYD6
1798	COLQ
1799	ARHGAP8
1800	TRPM8
1801	SEM1
1802	PADI4
1803	KNOP1
1804	FXYD3
1805	COLEC12
1806	ARHGAP29
1807	TRPM6
1808	SELPLG
1809	PADI3
1810	KNL1
1811	FUT9
1812	COLCA2
1813	ARHGAP26
1814	TRPM4
1815	SELP
1816	PACSIN1
1817	KMT2A
1818	FUT8
1819	COL9A2
1820	ARHGAP25
1821	TRPM2
1822	SELL
1823	PACRG
1824	KLRK1
1825	FUT5
1826	COL9A1
1827	ARHGAP22
1828	TROAP
1829	SELE
1830	PABPC1L2B
1831	KLRG1
1832	FUT4
1833	COL8A2
1834	ARHGAP19
1835	TRMT12
1836	SEC61G
1837	PABPC1L2A
1838	KLRF1
1839	FUT1
1840	COL6A3
1841	ARHGAP15
1842	TRMO
1843	SEC31B
1844	PABPC1L
1845	KLRD1
1846	FURIN
1847	COL6A2
1848	ARHGAP11A
1849	TRIT1
1850	SEC14L1
1851	PABPC1
1852	KLRC4-
1853	FUCA1
1854	COL6A1
1855	ARHGAP10
1856	TRIP13
1857	SDK1
1858	P4HB
1859	KLRC4
1860	FTSJ3
1861	COL5A3
1862	ARFGEF3
1863	TRIP12
1864	SDCBP
1865	P4HA1
1866	KLRC3
1867	FTL
1868	COL5A2
1869	AQP9
1870	TRIM9
1871	SCX
1872	P2RY2
1873	KLRC1
1874	FSTL5
1875	COL4A4
1876	AQP3
1877	TRIM74
1878	SCUBE2
1879	P2RY14
1880	KLRB1
1881	FSTL1
1882	COL4A1
1883	AQP12A
1884	TRIM67
1885	SCRT1
1886	P2RY13
1887	KLK5
1888	FSIP1
1889	COL3A1
1890	APP
1891	TRIM59
1892	SCNN1D
1893	P2RY10
1894	KLK2
1895	FSD1
1896	COL2A1
1897	APOO
1898	TRIM37
1899	SCNN1A
1900	P2RX5
1901	KLK15
1902	FSCN1
1903	COL26A1
1904	APOLD1
1905	TRIM36
1906	SCNM1
1907	P2RX1
1908	KLK1
1909	FRY
1910	COL23A1
1911	APOL6
1912	TRIM24
1913	SCN9A
1914	OXGR1
1915	KLHL7
1916	FRMPD4
1917	COL1A2
1918	APOL3
1919	TRIM17
1920	SCN3A
1921	OXCT1
1922	KLHL4
1923	FRMPD2
1924	COL1A1
1925	APOE
1926	TRIM16L
1927	SCIN
1928	OTX2
1929	KLHL35
1930	FRMD8
1931	COL14A1
1932	APOD
1933	TRIM11
1934	SCHIP1
1935	OTUD7A
1936	KLHL3
1937	FRMD4A
1938	COL12A1
1939	APOC1
1940	TRIB2
1941	SCGN
1942	OTP
1943	KLHL26
1944	FRMD3
1945	COL11A2
1946	APOBEC3G
1947	TRHDE
1948	SCGB1D2
1949	OSM
1950	KLHL21
1951	FRK
1952	COCH
1953	APOBEC3A
1954	TREML4
1955	SCG5
1956	OSER1
1957	KLHL17
1958	FRAT2
1959	COA6
1960	APLP2
1961	TREML2
1962	SCG3
1963	OSBPL3
1964	KLHL14
1965	FPR3
1966	CNTNAP5
1967	APLP1
1968	TREML1
1969	SCG2
1970	OSBPL1A
1971	KLHDC4
1972	FPR2
1973	CNTNAP4
1974	APLN
1975	TREM2
1976	SCARF2
1977	OSBPL10
1978	KLHDC2
1979	FPR1
1980	CNTNAP2
1981	APCDD1
1982	TREM1
1983	SCARB2
1984	OSBP2
1985	KLF9
1986	FPGS
1987	CNTN3
1988	APBB2
1989	TRAT1
1990	SCARA3
1991	ORM1
1992	KLF5
1993	FOXRED2
1994	CNR2
1995	APBA2
1996	TRAPPC5
1997	SCAMP5
1998	ORC6
1999	KLF12
[truncated: 2,062 more rows]
